# Supplementary material for: Sterically controlled reductive oligomerisations of CO by activated magnesium(i) compounds: deltate vs. ethenediolate formation
Source: Chem Sci. 2020 Mar 6;11(13):3516–22. doi: 10.1039/d0sc00836b (PMC8152598; doi:10.1039/d0sc00836b)
Supplement: SC-011-D0SC00836B-s002 [file SC-011-D0SC00836B-s002.cif]

# Electronic Supplementary Material (ESI) for Chemical Science.
# This journal is © The Royal Society of Chemistry 2020

####################################################################### 
# 
# This file contains crystal structure data downloaded from the 
# Cambridge Structural Database (CSD) hosted by the Cambridge 
# Crystallographic Data Centre (CCDC).
# 
# Full information about CCDC data access policies and citation 
# guidelines are available at http://www.ccdc.cam.ac.uk/access/V1 
# 
# Audit and citation data items may have been added by the CCDC. 
# Please retain this information to preserve the provenance of 
# this file and to allow appropriate attribution of the data. 
# 
#######################################################################

data_Cj1400
_database_code_depnum_ccdc_archive 'CCDC 1983483'
loop_
_audit_author_name
_audit_author_address
'Cameron Jones'
;Monash University
Australia
;
_audit_update_record             
;
2020-02-12 deposited with the CCDC.	2020-03-06 downloaded from the CCDC.
;

_audit_creation_method           SHELXL-2016/6
_shelx_SHELXL_version_number     2016/6
_chemical_name_systematic        ?
_chemical_name_common            ?
_chemical_melting_point          ?
_chemical_formula_moiety         ?
_chemical_formula_sum            'C57 H88 N2 O'
_chemical_formula_weight         817.29

loop_
_atom_type_symbol
_atom_type_description
_atom_type_scat_dispersion_real
_atom_type_scat_dispersion_imag
_atom_type_scat_source
C C 0.0181 0.0091 'International Tables Vol C Tables 4.2.6.8 and 6.1.1.4'
H H 0.0000 0.0000 'International Tables Vol C Tables 4.2.6.8 and 6.1.1.4'
N N 0.0311 0.0180 'International Tables Vol C Tables 4.2.6.8 and 6.1.1.4'
O O 0.0492 0.0322 'International Tables Vol C Tables 4.2.6.8 and 6.1.1.4'

_space_group_crystal_system      monoclinic
_space_group_IT_number           14
_space_group_name_H-M_alt        'P 21/n'
_space_group_name_Hall           '-P 2yn'

_shelx_space_group_comment       
;
The symmetry employed for this shelxl refinement is uniquely defined
by the following loop, which should always be used as a source of
symmetry information in preference to the above space-group names.
They are only intended as comments.
;

loop_
_space_group_symop_operation_xyz
'x, y, z'
'-x+1/2, y+1/2, -z+1/2'
'-x, -y, -z'
'x-1/2, -y-1/2, z-1/2'

_cell_length_a                   16.2198(7)
_cell_length_b                   10.7700(6)
_cell_length_c                   28.9971(15)
_cell_angle_alpha                90
_cell_angle_beta                 96.100(4)
_cell_angle_gamma                90
_cell_volume                     5036.7(4)
_cell_formula_units_Z            4
_cell_measurement_temperature    123(2)
_cell_measurement_reflns_used    3175
_cell_measurement_theta_min      3.2770
_cell_measurement_theta_max      70.8700

_exptl_crystal_description       block
_exptl_crystal_colour            colorless
_exptl_crystal_density_meas      ?
_exptl_crystal_density_method    ?
_exptl_crystal_density_diffrn    1.078
_exptl_crystal_F_000             1808
_exptl_transmission_factor_min   ?
_exptl_transmission_factor_max   ?
_exptl_crystal_size_max          0.200
_exptl_crystal_size_mid          0.110
_exptl_crystal_size_min          0.100
_exptl_absorpt_coefficient_mu    0.463
_shelx_estimated_absorpt_T_min   0.913
_shelx_estimated_absorpt_T_max   0.955
_exptl_absorpt_correction_type   multi-scan
_exptl_absorpt_correction_T_min  0.47558
_exptl_absorpt_correction_T_max  1.00000
_exptl_absorpt_process_details   ?
_exptl_absorpt_special_details   ?
_diffrn_ambient_temperature      123(2)
_diffrn_radiation_wavelength     1.54184
_diffrn_radiation_type           CuK\a
_diffrn_source                   'micro-focus sealed X-ray tube'
_diffrn_measurement_device_type  'XtaLAB Synergy, Dualflex, HyPix'
_diffrn_measurement_method       ?
_diffrn_detector_area_resol_mean ?
_diffrn_reflns_number            41363
_diffrn_reflns_av_unetI/netI     0.1404
_diffrn_reflns_av_R_equivalents  0.1874
_diffrn_reflns_limit_h_min       -19
_diffrn_reflns_limit_h_max       19
_diffrn_reflns_limit_k_min       -13
_diffrn_reflns_limit_k_max       8
_diffrn_reflns_limit_l_min       -35
_diffrn_reflns_limit_l_max       35
_diffrn_reflns_theta_min         6.554
_diffrn_reflns_theta_max         69.996
_diffrn_reflns_theta_full        67.684
_diffrn_measured_fraction_theta_max 0.996
_diffrn_measured_fraction_theta_full 0.997
_diffrn_reflns_Laue_measured_fraction_max 0.996
_diffrn_reflns_Laue_measured_fraction_full 0.997
_diffrn_reflns_point_group_measured_fraction_max 0.996
_diffrn_reflns_point_group_measured_fraction_full 0.997
_reflns_number_total             9509
_reflns_number_gt                5309
_reflns_threshold_expression     'I > 2\s(I)'
_reflns_Friedel_coverage         0.000
_reflns_Friedel_fraction_max     .
_reflns_Friedel_fraction_full    .

_reflns_special_details          
;
 Reflections were merged by SHELXL according to the crystal
 class for the calculation of statistics and refinement.
 
 _reflns_Friedel_fraction is defined as the number of unique
 Friedel pairs measured divided by the number that would be
 possible theoretically, ignoring centric projections and
 systematic absences.
;

_computing_data_collection       'CrysAlisPro 1.171.39.46 (Rigaku OD, 2018)'
_computing_cell_refinement       'CrysAlisPro 1.171.39.46 (Rigaku OD, 2018)'
_computing_data_reduction        'CrysAlisPro 1.171.39.46 (Rigaku OD, 2018)'
_computing_structure_solution    'SHELXT 2014/5 (Sheldrick, 2014)'
_computing_structure_refinement  'SHELXL-2016/6 (Sheldrick, 2016)'
_computing_molecular_graphics    xseed
_computing_publication_material  Ciftab
_refine_special_details          ?
_refine_ls_structure_factor_coef Fsqd
_refine_ls_matrix_type           full
_refine_ls_weighting_scheme      calc
_refine_ls_weighting_details     
'w=1/[\s^2^(Fo^2^)+(0.0584P)^2^+1.0683P] where P=(Fo^2^+2Fc^2^)/3'
_atom_sites_solution_primary     ?
_atom_sites_solution_secondary   ?
_atom_sites_solution_hydrogens   mixed
_refine_ls_hydrogen_treatment    mixed
_refine_ls_extinction_method     none
_refine_ls_extinction_coef       .
_refine_ls_number_reflns         9509
_refine_ls_number_parameters     604
_refine_ls_number_restraints     12
_refine_ls_R_factor_all          0.1485
_refine_ls_R_factor_gt           0.0785
_refine_ls_wR_factor_ref         0.1945
_refine_ls_wR_factor_gt          0.1626
_refine_ls_goodness_of_fit_ref   1.012
_refine_ls_restrained_S_all      1.011
_refine_ls_shift/su_max          0.000
_refine_ls_shift/su_mean         0.000

loop_
_atom_site_label
_atom_site_type_symbol
_atom_site_fract_x
_atom_site_fract_y
_atom_site_fract_z
_atom_site_U_iso_or_equiv
_atom_site_adp_type
_atom_site_occupancy
_atom_site_site_symmetry_order
_atom_site_calc_flag
_atom_site_refinement_flags_posn
_atom_site_refinement_flags_adp
_atom_site_refinement_flags_occupancy
_atom_site_disorder_assembly
_atom_site_disorder_group
O1 O 0.53984(13) 0.3331(2) 0.83458(8) 0.0452(6) Uani 1 1 d . . . . .
N1 N 0.45581(14) 0.8039(2) 0.69430(8) 0.0270(6) Uani 1 1 d . . . . .
C1 C 0.57815(17) 0.6725(3) 0.59217(10) 0.0268(6) Uani 1 1 d . . . . .
H1 H 0.489(2) 0.753(4) 0.6757(14) 0.065(12) Uiso 1 1 d . . . . .
N2 N 0.51547(13) 0.7301(2) 0.61580(8) 0.0262(5) Uani 1 1 d . . . . .
C2 C 0.64342(17) 0.7470(3) 0.57918(10) 0.0289(7) Uani 1 1 d . . . . .
C3 C 0.64657(17) 0.8855(3) 0.58849(11) 0.0302(7) Uani 1 1 d . . . . .
H3 H 0.587937 0.915636 0.585441 0.036 Uiso 1 1 calc R U . . .
C4 C 0.6829(2) 0.9125(3) 0.63804(11) 0.0386(8) Uani 1 1 d . . . . .
H4A H 0.740369 0.880442 0.642781 0.046 Uiso 1 1 calc R U . . .
H4B H 0.649998 0.868299 0.659788 0.046 Uiso 1 1 calc R U . . .
C5 C 0.6833(2) 1.0513(3) 0.64899(12) 0.0428(8) Uani 1 1 d . . . . .
H5A H 0.625497 1.080925 0.648788 0.051 Uiso 1 1 calc R U . . .
H5B H 0.711966 1.065197 0.680444 0.051 Uiso 1 1 calc R U . . .
C6 C 0.7267(2) 1.1257(3) 0.61386(12) 0.0421(8) Uani 1 1 d . . . . .
H6A H 0.721585 1.215496 0.620339 0.051 Uiso 1 1 calc R U . . .
H6B H 0.786457 1.104501 0.617077 0.051 Uiso 1 1 calc R U . . .
C7 C 0.6896(2) 1.0989(3) 0.56478(12) 0.0414(8) Uani 1 1 d . . . . .
H7A H 0.720903 1.144751 0.542722 0.050 Uiso 1 1 calc R U . . .
H7B H 0.631455 1.128234 0.560631 0.050 Uiso 1 1 calc R U . . .
C8 C 0.6920(2) 0.9603(3) 0.55414(11) 0.0370(8) Uani 1 1 d . . . . .
H8A H 0.750354 0.932282 0.555792 0.044 Uiso 1 1 calc R U . . .
H8B H 0.665704 0.945121 0.522243 0.044 Uiso 1 1 calc R U . . .
C9 C 0.70726(17) 0.6880(3) 0.55895(10) 0.0302(7) Uani 1 1 d . . . . .
H9 H 0.751289 0.737096 0.549669 0.036 Uiso 1 1 calc R U . . .
C10 C 0.70900(18) 0.5612(3) 0.55188(11) 0.0327(7) Uani 1 1 d . . . . .
C11 C 0.78182(18) 0.5034(3) 0.53031(11) 0.0372(8) Uani 1 1 d . . . . .
H11 H 0.813335 0.573673 0.518001 0.045 Uiso 1 1 calc R U . . .
C12 C 0.8414(2) 0.4384(3) 0.56682(12) 0.0438(8) Uani 1 1 d . . . . .
H12A H 0.812982 0.367120 0.579773 0.053 Uiso 1 1 calc R U . . .
H12B H 0.858176 0.496828 0.592469 0.053 Uiso 1 1 calc R U . . .
C13 C 0.9189(2) 0.3922(4) 0.54585(13) 0.0541(10) Uani 1 1 d . . . . .
H13A H 0.949893 0.463965 0.535156 0.065 Uiso 1 1 calc R U . . .
H13B H 0.955555 0.347565 0.569812 0.065 Uiso 1 1 calc R U . . .
C14 C 0.8946(2) 0.3072(4) 0.50589(14) 0.0583(11) Uani 1 1 d . . . . .
H14A H 0.868366 0.231853 0.517325 0.070 Uiso 1 1 calc R U . . .
H14B H 0.944978 0.281207 0.491935 0.070 Uiso 1 1 calc R U . . .
C15 C 0.8348(2) 0.3689(4) 0.46902(14) 0.0576(10) Uani 1 1 d . . . . .
H15A H 0.817223 0.308142 0.444301 0.069 Uiso 1 1 calc R U . . .
H15B H 0.863061 0.438471 0.454857 0.069 Uiso 1 1 calc R U . . .
C16 C 0.7581(2) 0.4182(3) 0.49016(12) 0.0467(9) Uani 1 1 d . . . . .
H16A H 0.722031 0.463443 0.466073 0.056 Uiso 1 1 calc R U . . .
H16B H 0.726067 0.347378 0.500759 0.056 Uiso 1 1 calc R U . . .
C17 C 0.64397(18) 0.4903(3) 0.56525(10) 0.0304(7) Uani 1 1 d . . . . .
H17 H 0.644155 0.403129 0.560294 0.036 Uiso 1 1 calc R U . . .
C18 C 0.57815(17) 0.5439(3) 0.58586(10) 0.0283(7) Uani 1 1 d . . . . .
C19 C 0.50765(17) 0.4632(3) 0.59880(11) 0.0295(7) Uani 1 1 d . . . . .
H19 H 0.470455 0.516826 0.615698 0.035 Uiso 1 1 calc R U . . .
C20 C 0.4564(2) 0.4129(3) 0.55581(12) 0.0423(8) Uani 1 1 d . . . . .
H20A H 0.492903 0.364904 0.537129 0.051 Uiso 1 1 calc R U . . .
H20B H 0.433281 0.483366 0.536674 0.051 Uiso 1 1 calc R U . . .
C21 C 0.3855(2) 0.3298(3) 0.56766(12) 0.0471(9) Uani 1 1 d . . . . .
H21A H 0.344843 0.380216 0.582704 0.057 Uiso 1 1 calc R U . . .
H21B H 0.356817 0.294657 0.538733 0.057 Uiso 1 1 calc R U . . .
C22 C 0.4164(2) 0.2256(3) 0.59959(14) 0.0494(9) Uani 1 1 d . . . . .
H22A H 0.451595 0.169346 0.583093 0.059 Uiso 1 1 calc R U . . .
H22B H 0.368546 0.177162 0.608292 0.059 Uiso 1 1 calc R U . . .
C23 C 0.4660(2) 0.2741(3) 0.64308(13) 0.0472(9) Uani 1 1 d . . . . .
H23A H 0.488280 0.203195 0.662256 0.057 Uiso 1 1 calc R U . . .
H23B H 0.429154 0.322492 0.661446 0.057 Uiso 1 1 calc R U . . .
C24 C 0.5375(2) 0.3562(3) 0.63125(12) 0.0421(8) Uani 1 1 d . . . . .
H24A H 0.577796 0.305059 0.616248 0.051 Uiso 1 1 calc R U . . .
H24B H 0.566380 0.390725 0.660236 0.051 Uiso 1 1 calc R U . . .
C25 C 0.46024(16) 0.8045(3) 0.59394(10) 0.0262(6) Uani 1 1 d . . . . .
C26 C 0.44851(19) 0.8151(3) 0.54190(11) 0.0376(8) Uani 1 1 d . . . . .
H26A H 0.497652 0.782587 0.529034 0.056 Uiso 1 1 calc R U . . .
H26B H 0.440576 0.902472 0.533090 0.056 Uiso 1 1 calc R U . . .
H26C H 0.399654 0.767130 0.529695 0.056 Uiso 1 1 calc R U . . .
C27 C 0.40924(16) 0.8811(3) 0.61922(10) 0.0281(7) Uani 1 1 d . . . . .
H27 H 0.372427 0.936398 0.601781 0.034 Uiso 1 1 calc R U . . .
C28 C 0.40855(16) 0.8822(3) 0.66660(10) 0.0262(6) Uani 1 1 d . . . . .
C29 C 0.35696(19) 0.9752(3) 0.68929(11) 0.0358(7) Uani 1 1 d . . . . .
H29A H 0.316225 0.931631 0.706015 0.054 Uiso 1 1 calc R U . . .
H29B H 0.328041 1.028947 0.665532 0.054 Uiso 1 1 calc R U . . .
H29C H 0.392929 1.025885 0.711127 0.054 Uiso 1 1 calc R U . . .
C30 C 0.44207(16) 0.7759(3) 0.74121(10) 0.0264(6) Uani 1 1 d . . . . .
C31 C 0.36910(16) 0.7132(3) 0.75015(10) 0.0275(7) Uani 1 1 d . . . . .
C32 C 0.30322(17) 0.6756(3) 0.71156(11) 0.0310(7) Uani 1 1 d . . . . .
H32 H 0.315146 0.721753 0.683083 0.037 Uiso 1 1 calc R U . . .
C33 C 0.21455(17) 0.7095(3) 0.72081(11) 0.0348(7) Uani 1 1 d . . . . .
H33A H 0.200900 0.666623 0.749238 0.042 Uiso 1 1 calc R U . . .
H33B H 0.211039 0.800040 0.726092 0.042 Uiso 1 1 calc R U . . .
C34 C 0.30861(19) 0.5372(3) 0.70064(12) 0.0371(8) Uani 1 1 d . . . . .
H34A H 0.365035 0.517602 0.692674 0.045 Uiso 1 1 calc R U . . .
H34B H 0.298948 0.488434 0.728512 0.045 Uiso 1 1 calc R U . . .
C35 C 0.2453(2) 0.4996(3) 0.66054(13) 0.0462(9) Uani 1 1 d . . . . .
H35A H 0.259452 0.540062 0.631756 0.055 Uiso 1 1 calc R U . . .
H35B H 0.247968 0.408581 0.656029 0.055 Uiso 1 1 calc R U . . .
C36 C 0.15784(19) 0.5356(3) 0.66911(12) 0.0421(8) Uani 1 1 d . . . . .
H36A H 0.119390 0.516225 0.641202 0.051 Uiso 1 1 calc R U . . .
H36B H 0.140708 0.486180 0.695247 0.051 Uiso 1 1 calc R U . . .
C37 C 0.15189(18) 0.6726(3) 0.68025(12) 0.0400(8) Uani 1 1 d . . . . .
H37A H 0.095234 0.691623 0.687964 0.048 Uiso 1 1 calc R U . . .
H37B H 0.161963 0.722040 0.652617 0.048 Uiso 1 1 calc R U . . .
C38 C 0.36002(17) 0.6803(3) 0.79539(10) 0.0318(7) Uani 1 1 d . . . . .
H38 H 0.310041 0.641123 0.801859 0.038 Uiso 1 1 calc R U . . .
C39 C 0.42122(18) 0.7023(3) 0.83183(11) 0.0352(7) Uani 1 1 d . . . . .
C40 C 0.4155(6) 0.6494(6) 0.8808(5) 0.034(2) Uani 0.705(5) 1 d D . P A 1
H40 H 0.471729 0.655382 0.898541 0.041 Uiso 0.705(5) 1 calc R U P A 1
C41 C 0.3558(4) 0.7293(5) 0.90553(16) 0.0381(12) Uani 0.705(5) 1 d D . P A 1
H41A H 0.374414 0.816859 0.905802 0.046 Uiso 0.705(5) 1 calc R U P A 1
H41B H 0.299780 0.725135 0.888378 0.046 Uiso 0.705(5) 1 calc R U P A 1
C42 C 0.3519(4) 0.6853(5) 0.95510(17) 0.0485(15) Uani 0.705(5) 1 d D . P A 1
H42A H 0.406619 0.697577 0.973162 0.058 Uiso 0.705(5) 1 calc R U P A 1
H42B H 0.310625 0.735438 0.969726 0.058 Uiso 0.705(5) 1 calc R U P A 1
C43 C 0.3281(4) 0.5489(6) 0.9562(2) 0.0468(17) Uani 0.705(5) 1 d D . P A 1
H43A H 0.330464 0.520844 0.988829 0.056 Uiso 0.705(5) 1 calc R U P A 1
H43B H 0.270452 0.538500 0.941743 0.056 Uiso 0.705(5) 1 calc R U P A 1
C44 C 0.3857(3) 0.4693(5) 0.93060(17) 0.0469(14) Uani 0.705(5) 1 d D . P A 1
H44A H 0.366532 0.381977 0.930259 0.056 Uiso 0.705(5) 1 calc R U P A 1
H44B H 0.442319 0.472163 0.947144 0.056 Uiso 0.705(5) 1 calc R U P A 1
C45 C 0.3882(3) 0.5142(4) 0.88102(16) 0.0434(13) Uani 0.705(5) 1 d D . P A 1
H45A H 0.332441 0.505787 0.863722 0.052 Uiso 0.705(5) 1 calc R U P A 1
H45B H 0.427255 0.462339 0.865383 0.052 Uiso 0.705(5) 1 calc R U P A 1
C46 C 0.49164(17) 0.7655(3) 0.82201(10) 0.0339(7) Uani 1 1 d . . . . .
H46 H 0.533356 0.783119 0.846664 0.041 Uiso 1 1 calc R U . . .
C47 C 0.50365(17) 0.8041(3) 0.77743(10) 0.0293(7) Uani 1 1 d . . . . .
C48 C 0.58134(17) 0.8762(3) 0.76924(11) 0.0316(7) Uani 1 1 d . . . . .
H48 H 0.579154 0.893746 0.735268 0.038 Uiso 1 1 calc R U . . .
C49 C 0.66052(18) 0.8018(3) 0.78359(12) 0.0415(8) Uani 1 1 d . . . . .
H49A H 0.661993 0.778703 0.816717 0.050 Uiso 1 1 calc R U . . .
H49B H 0.659331 0.724164 0.765240 0.050 Uiso 1 1 calc R U . . .
C50 C 0.73886(19) 0.8743(3) 0.77635(13) 0.0453(9) Uani 1 1 d . . . . .
H50A H 0.788195 0.824220 0.787429 0.054 Uiso 1 1 calc R U . . .
H50B H 0.740401 0.890324 0.742835 0.054 Uiso 1 1 calc R U . . .
C51 C 0.7417(2) 0.9961(4) 0.80212(13) 0.0523(10) Uani 1 1 d . . . . .
H51A H 0.791457 1.043298 0.795476 0.063 Uiso 1 1 calc R U . . .
H51B H 0.746001 0.979949 0.835900 0.063 Uiso 1 1 calc R U . . .
C52 C 0.6641(2) 1.0734(3) 0.78790(14) 0.0532(10) Uani 1 1 d . . . . .
H52A H 0.663200 1.097753 0.754919 0.064 Uiso 1 1 calc R U . . .
H52B H 0.665817 1.150212 0.806756 0.064 Uiso 1 1 calc R U . . .
C53 C 0.5852(2) 1.0002(3) 0.79469(13) 0.0441(9) Uani 1 1 d . . . . .
H53A H 0.582982 0.985122 0.828221 0.053 Uiso 1 1 calc R U . . .
H53B H 0.536111 1.050521 0.783283 0.053 Uiso 1 1 calc R U . . .
C54 C 0.5774(2) 0.4234(3) 0.80805(13) 0.0498(9) Uani 1 1 d . . . . .
H54A H 0.634641 0.397535 0.803711 0.060 Uiso 1 1 calc R U . . .
H54B H 0.580235 0.503952 0.824619 0.060 Uiso 1 1 calc R U . . .
C55 C 0.5282(2) 0.4374(4) 0.76238(14) 0.0638(11) Uani 1 1 d . . . . .
H55A H 0.523197 0.356552 0.746796 0.096 Uiso 1 1 calc R U . . .
H55B H 0.556034 0.496010 0.743327 0.096 Uiso 1 1 calc R U . . .
H55C H 0.472886 0.468745 0.766750 0.096 Uiso 1 1 calc R U . . .
C56 C 0.5811(2) 0.3145(4) 0.87900(13) 0.0547(10) Uani 1 1 d . . . . .
H56A H 0.586266 0.394486 0.895907 0.066 Uiso 1 1 calc R U . . .
H56B H 0.637626 0.282210 0.876483 0.066 Uiso 1 1 calc R U . . .
C57 C 0.5338(2) 0.2241(4) 0.90499(14) 0.0576(10) Uani 1 1 d . . . . .
H57A H 0.478308 0.257284 0.907981 0.086 Uiso 1 1 calc R U . . .
H57B H 0.563034 0.210584 0.935915 0.086 Uiso 1 1 calc R U . . .
H57C H 0.528813 0.145147 0.888133 0.086 Uiso 1 1 calc R U . . .
C40A C 0.4038(8) 0.6845(18) 0.8835(10) 0.030(5) Uani 0.295(5) 1 d D . P A 2
H40A H 0.417838 0.764119 0.900235 0.036 Uiso 0.295(5) 1 calc R U P A 2
C41A C 0.3164(7) 0.6480(14) 0.8925(4) 0.050(4) Uani 0.295(5) 1 d D . P A 2
H41C H 0.277449 0.715414 0.881941 0.060 Uiso 0.295(5) 1 calc R U P A 2
H41D H 0.299545 0.572239 0.874630 0.060 Uiso 0.295(5) 1 calc R U P A 2
C42A C 0.3118(9) 0.6239(18) 0.9438(4) 0.048(4) Uani 0.295(5) 1 d D . P A 2
H42C H 0.324261 0.701735 0.961289 0.058 Uiso 0.295(5) 1 calc R U P A 2
H42D H 0.254634 0.598393 0.948532 0.058 Uiso 0.295(5) 1 calc R U P A 2
C43A C 0.3718(7) 0.5240(15) 0.9626(6) 0.055(5) Uani 0.295(5) 1 d D . P A 2
H43C H 0.356099 0.443799 0.947413 0.067 Uiso 0.295(5) 1 calc R U P A 2
H43D H 0.368991 0.514376 0.996323 0.067 Uiso 0.295(5) 1 calc R U P A 2
C44A C 0.4596(6) 0.5578(12) 0.9537(4) 0.050(3) Uani 0.295(5) 1 d D . P A 2
H44C H 0.497153 0.487902 0.963376 0.060 Uiso 0.295(5) 1 calc R U P A 2
H44D H 0.478034 0.630980 0.972733 0.060 Uiso 0.295(5) 1 calc R U P A 2
C45A C 0.4662(7) 0.5871(11) 0.9027(4) 0.045(3) Uani 0.295(5) 1 d D . P A 2
H45C H 0.522907 0.617069 0.899297 0.054 Uiso 0.295(5) 1 calc R U P A 2
H45D H 0.457138 0.509886 0.884364 0.054 Uiso 0.295(5) 1 calc R U P A 2

loop_
_atom_site_aniso_label
_atom_site_aniso_U_11
_atom_site_aniso_U_22
_atom_site_aniso_U_33
_atom_site_aniso_U_23
_atom_site_aniso_U_13
_atom_site_aniso_U_12
O1 0.0377(11) 0.0560(15) 0.0416(14) 0.0073(12) 0.0026(10) -0.0008(11)
N1 0.0262(12) 0.0294(14) 0.0268(13) -0.0008(11) 0.0088(10) 0.0004(11)
C1 0.0291(14) 0.0294(17) 0.0226(15) -0.0001(13) 0.0059(11) 0.0067(13)
N2 0.0256(11) 0.0235(13) 0.0301(14) 0.0005(11) 0.0060(10) -0.0002(10)
C2 0.0314(14) 0.0304(17) 0.0249(16) 0.0005(13) 0.0034(12) -0.0019(13)
C3 0.0295(14) 0.0266(17) 0.0352(17) 0.0020(14) 0.0063(13) -0.0017(13)
C4 0.0451(17) 0.0344(19) 0.0367(19) -0.0011(15) 0.0057(14) -0.0027(15)
C5 0.056(2) 0.0342(19) 0.0370(19) -0.0043(15) 0.0005(16) -0.0056(16)
C6 0.0420(17) 0.0336(19) 0.050(2) 0.0034(16) -0.0011(15) -0.0054(15)
C7 0.0474(18) 0.038(2) 0.0383(19) 0.0073(16) 0.0013(15) -0.0053(16)
C8 0.0420(17) 0.0380(19) 0.0312(18) 0.0026(15) 0.0044(14) -0.0060(15)
C9 0.0280(14) 0.0336(18) 0.0302(17) -0.0005(14) 0.0080(12) -0.0006(13)
C10 0.0332(15) 0.0369(19) 0.0286(17) -0.0007(14) 0.0063(13) 0.0043(14)
C11 0.0342(16) 0.0391(19) 0.0404(19) -0.0002(15) 0.0141(14) 0.0080(14)
C12 0.0412(17) 0.055(2) 0.0364(19) -0.0010(17) 0.0088(15) 0.0131(16)
C13 0.0448(19) 0.069(3) 0.050(2) -0.003(2) 0.0111(17) 0.0217(19)
C14 0.054(2) 0.061(3) 0.063(3) -0.008(2) 0.0201(19) 0.0208(19)
C15 0.058(2) 0.067(3) 0.050(2) -0.016(2) 0.0158(18) 0.018(2)
C16 0.0428(18) 0.053(2) 0.045(2) -0.0087(18) 0.0076(16) 0.0092(16)
C17 0.0368(15) 0.0274(17) 0.0275(16) 0.0022(13) 0.0061(12) 0.0061(13)
C18 0.0320(14) 0.0292(17) 0.0246(16) -0.0005(13) 0.0069(12) 0.0038(13)
C19 0.0323(15) 0.0231(16) 0.0342(17) 0.0013(13) 0.0088(13) 0.0030(13)
C20 0.0426(17) 0.049(2) 0.0355(19) 0.0067(16) 0.0040(14) -0.0060(16)
C21 0.0488(19) 0.051(2) 0.040(2) 0.0021(18) -0.0004(16) -0.0154(17)
C22 0.056(2) 0.0301(19) 0.065(3) -0.0050(18) 0.0204(19) -0.0102(17)
C23 0.0473(19) 0.046(2) 0.049(2) 0.0179(18) 0.0091(16) 0.0011(17)
C24 0.0398(17) 0.043(2) 0.043(2) 0.0128(16) 0.0030(15) -0.0010(15)
C25 0.0235(13) 0.0264(16) 0.0281(16) -0.0027(13) 0.0005(12) -0.0018(12)
C26 0.0367(16) 0.043(2) 0.0319(17) 0.0009(15) -0.0004(13) 0.0065(15)
C27 0.0270(14) 0.0254(16) 0.0313(16) 0.0043(13) 0.0008(12) 0.0023(12)
C28 0.0230(13) 0.0220(16) 0.0341(17) 0.0011(13) 0.0053(12) -0.0013(12)
C29 0.0373(16) 0.0326(18) 0.0392(19) 0.0059(15) 0.0119(14) 0.0085(14)
C30 0.0283(14) 0.0265(16) 0.0254(15) 0.0009(13) 0.0076(12) 0.0056(12)
C31 0.0257(14) 0.0243(16) 0.0326(17) 0.0033(13) 0.0038(12) 0.0022(12)
C32 0.0305(15) 0.0304(17) 0.0327(17) 0.0023(14) 0.0061(13) -0.0023(13)
C33 0.0316(15) 0.0333(18) 0.0400(19) -0.0021(15) 0.0058(13) -0.0020(13)
C34 0.0378(16) 0.0313(18) 0.0417(19) -0.0042(15) 0.0014(14) 0.0071(14)
C35 0.0482(19) 0.038(2) 0.051(2) -0.0105(17) 0.0001(16) 0.0007(16)
C36 0.0410(17) 0.041(2) 0.043(2) -0.0052(16) -0.0002(15) -0.0089(15)
C37 0.0300(15) 0.045(2) 0.045(2) -0.0025(16) 0.0046(14) -0.0005(14)
C38 0.0289(14) 0.0337(18) 0.0332(17) 0.0073(14) 0.0051(13) -0.0035(13)
C39 0.0361(16) 0.0393(19) 0.0306(17) 0.0069(15) 0.0054(13) 0.0004(14)
C40 0.028(3) 0.042(5) 0.034(4) 0.005(4) 0.011(3) 0.003(3)
C41 0.050(3) 0.031(3) 0.035(3) -0.001(2) 0.013(2) 0.001(3)
C42 0.063(4) 0.051(4) 0.034(3) -0.002(3) 0.016(3) 0.007(3)
C43 0.051(4) 0.057(5) 0.035(4) 0.007(3) 0.015(4) 0.003(4)
C44 0.067(3) 0.040(3) 0.036(3) 0.008(2) 0.018(3) 0.008(3)
C45 0.053(3) 0.038(3) 0.042(3) 0.007(2) 0.017(2) 0.005(2)
C46 0.0289(14) 0.044(2) 0.0289(17) 0.0048(14) 0.0019(12) -0.0003(14)
C47 0.0272(14) 0.0308(17) 0.0306(16) 0.0049(14) 0.0066(12) 0.0036(13)
C48 0.0287(14) 0.0351(18) 0.0313(17) 0.0042(14) 0.0048(12) -0.0025(13)
C49 0.0297(15) 0.047(2) 0.048(2) 0.0103(17) 0.0036(14) 0.0011(15)
C50 0.0281(15) 0.057(2) 0.051(2) 0.0085(18) 0.0040(14) 0.0005(15)
C51 0.0389(18) 0.072(3) 0.047(2) 0.004(2) 0.0085(15) -0.0207(18)
C52 0.061(2) 0.042(2) 0.059(3) -0.0061(19) 0.0210(19) -0.0191(18)
C53 0.0398(17) 0.042(2) 0.053(2) -0.0019(17) 0.0138(16) -0.0042(15)
C54 0.0399(18) 0.056(2) 0.055(2) 0.0069(19) 0.0102(17) 0.0034(17)
C55 0.059(2) 0.083(3) 0.050(2) 0.013(2) 0.0070(19) 0.006(2)
C56 0.0420(19) 0.078(3) 0.043(2) 0.004(2) 0.0023(16) 0.0029(19)
C57 0.052(2) 0.072(3) 0.049(2) 0.010(2) 0.0092(17) 0.005(2)
C40A 0.030(10) 0.029(9) 0.029(10) 0.011(9) -0.013(8) -0.009(7)
C41A 0.042(7) 0.056(9) 0.054(8) 0.026(7) 0.018(6) 0.010(6)
C42A 0.048(8) 0.058(12) 0.042(9) 0.021(8) 0.018(7) 0.014(8)
C43A 0.061(10) 0.054(10) 0.052(10) 0.030(8) 0.011(10) 0.003(9)
C44A 0.045(7) 0.045(8) 0.060(9) 0.006(6) 0.001(6) -0.005(6)
C45A 0.039(6) 0.052(8) 0.044(7) 0.007(6) 0.006(5) 0.009(6)

_geom_special_details            
;
 All esds (except the esd in the dihedral angle between two l.s. planes)
 are estimated using the full covariance matrix.  The cell esds are taken
 into account individually in the estimation of esds in distances, angles
 and torsion angles; correlations between esds in cell parameters are only
 used when they are defined by crystal symmetry.  An approximate (isotropic)
 treatment of cell esds is used for estimating esds involving l.s. planes.
;

loop_
_geom_bond_atom_site_label_1
_geom_bond_atom_site_label_2
_geom_bond_distance
_geom_bond_site_symmetry_2
_geom_bond_publ_flag
O1 C56 1.402(4) . ?
O1 C54 1.418(4) . ?
N1 C28 1.346(4) . ?
N1 C30 1.434(4) . ?
N1 H1 0.97(4) . ?
C1 C18 1.397(4) . ?
C1 C2 1.411(4) . ?
C1 N2 1.427(3) . ?
N2 C25 1.314(4) . ?
C2 C9 1.396(4) . ?
C2 C3 1.516(4) . ?
C3 C4 1.522(4) . ?
C3 C8 1.529(4) . ?
C3 H3 1.0000 . ?
C4 C5 1.528(4) . ?
C4 H4A 0.9900 . ?
C4 H4B 0.9900 . ?
C5 C6 1.526(5) . ?
C5 H5A 0.9900 . ?
C5 H5B 0.9900 . ?
C6 C7 1.513(5) . ?
C6 H6A 0.9900 . ?
C6 H6B 0.9900 . ?
C7 C8 1.526(4) . ?
C7 H7A 0.9900 . ?
C7 H7B 0.9900 . ?
C8 H8A 0.9900 . ?
C8 H8B 0.9900 . ?
C9 C10 1.382(4) . ?
C9 H9 0.9500 . ?
C10 C17 1.390(4) . ?
C10 C11 1.527(4) . ?
C11 C16 1.500(5) . ?
C11 C12 1.526(5) . ?
C11 H11 1.0000 . ?
C12 C13 1.535(4) . ?
C12 H12A 0.9900 . ?
C12 H12B 0.9900 . ?
C13 C14 1.496(5) . ?
C13 H13A 0.9900 . ?
C13 H13B 0.9900 . ?
C14 C15 1.518(6) . ?
C14 H14A 0.9900 . ?
C14 H14B 0.9900 . ?
C15 C16 1.539(5) . ?
C15 H15A 0.9900 . ?
C15 H15B 0.9900 . ?
C16 H16A 0.9900 . ?
C16 H16B 0.9900 . ?
C17 C18 1.402(4) . ?
C17 H17 0.9500 . ?
C18 C19 1.515(4) . ?
C19 C20 1.523(4) . ?
C19 C24 1.533(4) . ?
C19 H19 1.0000 . ?
C20 C21 1.524(4) . ?
C20 H20A 0.9900 . ?
C20 H20B 0.9900 . ?
C21 C22 1.507(5) . ?
C21 H21A 0.9900 . ?
C21 H21B 0.9900 . ?
C22 C23 1.515(5) . ?
C22 H22A 0.9900 . ?
C22 H22B 0.9900 . ?
C23 C24 1.527(4) . ?
C23 H23A 0.9900 . ?
C23 H23B 0.9900 . ?
C24 H24A 0.9900 . ?
C24 H24B 0.9900 . ?
C25 C27 1.425(4) . ?
C25 C26 1.505(4) . ?
C26 H26A 0.9800 . ?
C26 H26B 0.9800 . ?
C26 H26C 0.9800 . ?
C27 C28 1.375(4) . ?
C27 H27 0.9500 . ?
C28 C29 1.501(4) . ?
C29 H29A 0.9800 . ?
C29 H29B 0.9800 . ?
C29 H29C 0.9800 . ?
C30 C47 1.403(4) . ?
C30 C31 1.411(4) . ?
C31 C38 1.382(4) . ?
C31 C32 1.518(4) . ?
C32 C34 1.529(4) . ?
C32 C33 1.535(4) . ?
C32 H32 1.0000 . ?
C33 C37 1.523(4) . ?
C33 H33A 0.9900 . ?
C33 H33B 0.9900 . ?
C34 C35 1.522(5) . ?
C34 H34A 0.9900 . ?
C34 H34B 0.9900 . ?
C35 C36 1.517(5) . ?
C35 H35A 0.9900 . ?
C35 H35B 0.9900 . ?
C36 C37 1.516(5) . ?
C36 H36A 0.9900 . ?
C36 H36B 0.9900 . ?
C37 H37A 0.9900 . ?
C37 H37B 0.9900 . ?
C38 C39 1.391(4) . ?
C38 H38 0.9500 . ?
C39 C46 1.385(4) . ?
C39 C40 1.541(13) . ?
C39 C40A 1.56(3) . ?
C40 C45 1.523(6) . ?
C40 C41 1.530(6) . ?
C40 H40 1.0000 . ?
C41 C42 1.521(5) . ?
C41 H41A 0.9900 . ?
C41 H41B 0.9900 . ?
C42 C43 1.520(6) . ?
C42 H42A 0.9900 . ?
C42 H42B 0.9900 . ?
C43 C44 1.519(6) . ?
C43 H43A 0.9900 . ?
C43 H43B 0.9900 . ?
C44 C45 1.521(5) . ?
C44 H44A 0.9900 . ?
C44 H44B 0.9900 . ?
C45 H45A 0.9900 . ?
C45 H45B 0.9900 . ?
C46 C47 1.391(4) . ?
C46 H46 0.9500 . ?
C47 C48 1.520(4) . ?
C48 C53 1.524(4) . ?
C48 C49 1.534(4) . ?
C48 H48 1.0000 . ?
C49 C50 1.525(4) . ?
C49 H49A 0.9900 . ?
C49 H49B 0.9900 . ?
C50 C51 1.508(5) . ?
C50 H50A 0.9900 . ?
C50 H50B 0.9900 . ?
C51 C52 1.528(5) . ?
C51 H51A 0.9900 . ?
C51 H51B 0.9900 . ?
C52 C53 1.535(5) . ?
C52 H52A 0.9900 . ?
C52 H52B 0.9900 . ?
C53 H53A 0.9900 . ?
C53 H53B 0.9900 . ?
C54 C55 1.479(5) . ?
C54 H54A 0.9900 . ?
C54 H54B 0.9900 . ?
C55 H55A 0.9800 . ?
C55 H55B 0.9800 . ?
C55 H55C 0.9800 . ?
C56 C57 1.493(5) . ?
C56 H56A 0.9900 . ?
C56 H56B 0.9900 . ?
C57 H57A 0.9800 . ?
C57 H57B 0.9800 . ?
C57 H57C 0.9800 . ?
C40A C41A 1.521(8) . ?
C40A C45A 1.522(8) . ?
C40A H40A 1.0000 . ?
C41A C42A 1.518(7) . ?
C41A H41C 0.9900 . ?
C41A H41D 0.9900 . ?
C42A C43A 1.513(8) . ?
C42A H42C 0.9900 . ?
C42A H42D 0.9900 . ?
C43A C44A 1.519(8) . ?
C43A H43C 0.9900 . ?
C43A H43D 0.9900 . ?
C44A C45A 1.525(7) . ?
C44A H44C 0.9900 . ?
C44A H44D 0.9900 . ?
C45A H45C 0.9900 . ?
C45A H45D 0.9900 . ?

loop_
_geom_angle_atom_site_label_1
_geom_angle_atom_site_label_2
_geom_angle_atom_site_label_3
_geom_angle
_geom_angle_site_symmetry_1
_geom_angle_site_symmetry_3
_geom_angle_publ_flag
C56 O1 C54 113.9(3) . . ?
C28 N1 C30 124.2(2) . . ?
C28 N1 H1 110(2) . . ?
C30 N1 H1 124(2) . . ?
C18 C1 C2 121.2(2) . . ?
C18 C1 N2 120.3(2) . . ?
C2 C1 N2 118.3(2) . . ?
C25 N2 C1 121.2(2) . . ?
C9 C2 C1 117.7(3) . . ?
C9 C2 C3 120.7(2) . . ?
C1 C2 C3 121.6(2) . . ?
C2 C3 C4 111.0(2) . . ?
C2 C3 C8 114.3(2) . . ?
C4 C3 C8 110.4(2) . . ?
C2 C3 H3 106.9 . . ?
C4 C3 H3 106.9 . . ?
C8 C3 H3 106.9 . . ?
C3 C4 C5 112.1(3) . . ?
C3 C4 H4A 109.2 . . ?
C5 C4 H4A 109.2 . . ?
C3 C4 H4B 109.2 . . ?
C5 C4 H4B 109.2 . . ?
H4A C4 H4B 107.9 . . ?
C6 C5 C4 111.6(3) . . ?
C6 C5 H5A 109.3 . . ?
C4 C5 H5A 109.3 . . ?
C6 C5 H5B 109.3 . . ?
C4 C5 H5B 109.3 . . ?
H5A C5 H5B 108.0 . . ?
C7 C6 C5 111.2(3) . . ?
C7 C6 H6A 109.4 . . ?
C5 C6 H6A 109.4 . . ?
C7 C6 H6B 109.4 . . ?
C5 C6 H6B 109.4 . . ?
H6A C6 H6B 108.0 . . ?
C6 C7 C8 111.2(3) . . ?
C6 C7 H7A 109.4 . . ?
C8 C7 H7A 109.4 . . ?
C6 C7 H7B 109.4 . . ?
C8 C7 H7B 109.4 . . ?
H7A C7 H7B 108.0 . . ?
C7 C8 C3 111.1(3) . . ?
C7 C8 H8A 109.4 . . ?
C3 C8 H8A 109.4 . . ?
C7 C8 H8B 109.4 . . ?
C3 C8 H8B 109.4 . . ?
H8A C8 H8B 108.0 . . ?
C10 C9 C2 122.7(3) . . ?
C10 C9 H9 118.7 . . ?
C2 C9 H9 118.7 . . ?
C9 C10 C17 118.2(3) . . ?
C9 C10 C11 119.5(3) . . ?
C17 C10 C11 122.2(3) . . ?
C16 C11 C12 110.4(3) . . ?
C16 C11 C10 114.9(3) . . ?
C12 C11 C10 111.3(3) . . ?
C16 C11 H11 106.5 . . ?
C12 C11 H11 106.5 . . ?
C10 C11 H11 106.5 . . ?
C11 C12 C13 111.0(3) . . ?
C11 C12 H12A 109.4 . . ?
C13 C12 H12A 109.4 . . ?
C11 C12 H12B 109.4 . . ?
C13 C12 H12B 109.4 . . ?
H12A C12 H12B 108.0 . . ?
C14 C13 C12 110.2(3) . . ?
C14 C13 H13A 109.6 . . ?
C12 C13 H13A 109.6 . . ?
C14 C13 H13B 109.6 . . ?
C12 C13 H13B 109.6 . . ?
H13A C13 H13B 108.1 . . ?
C13 C14 C15 111.9(3) . . ?
C13 C14 H14A 109.2 . . ?
C15 C14 H14A 109.2 . . ?
C13 C14 H14B 109.2 . . ?
C15 C14 H14B 109.2 . . ?
H14A C14 H14B 107.9 . . ?
C14 C15 C16 110.7(3) . . ?
C14 C15 H15A 109.5 . . ?
C16 C15 H15A 109.5 . . ?
C14 C15 H15B 109.5 . . ?
C16 C15 H15B 109.5 . . ?
H15A C15 H15B 108.1 . . ?
C11 C16 C15 111.6(3) . . ?
C11 C16 H16A 109.3 . . ?
C15 C16 H16A 109.3 . . ?
C11 C16 H16B 109.3 . . ?
C15 C16 H16B 109.3 . . ?
H16A C16 H16B 108.0 . . ?
C10 C17 C18 121.8(3) . . ?
C10 C17 H17 119.1 . . ?
C18 C17 H17 119.1 . . ?
C1 C18 C17 118.3(3) . . ?
C1 C18 C19 121.7(2) . . ?
C17 C18 C19 119.9(3) . . ?
C18 C19 C20 111.2(2) . . ?
C18 C19 C24 112.7(2) . . ?
C20 C19 C24 110.1(3) . . ?
C18 C19 H19 107.5 . . ?
C20 C19 H19 107.5 . . ?
C24 C19 H19 107.5 . . ?
C19 C20 C21 112.6(3) . . ?
C19 C20 H20A 109.1 . . ?
C21 C20 H20A 109.1 . . ?
C19 C20 H20B 109.1 . . ?
C21 C20 H20B 109.1 . . ?
H20A C20 H20B 107.8 . . ?
C22 C21 C20 111.5(3) . . ?
C22 C21 H21A 109.3 . . ?
C20 C21 H21A 109.3 . . ?
C22 C21 H21B 109.3 . . ?
C20 C21 H21B 109.3 . . ?
H21A C21 H21B 108.0 . . ?
C21 C22 C23 111.6(3) . . ?
C21 C22 H22A 109.3 . . ?
C23 C22 H22A 109.3 . . ?
C21 C22 H22B 109.3 . . ?
C23 C22 H22B 109.3 . . ?
H22A C22 H22B 108.0 . . ?
C22 C23 C24 111.2(3) . . ?
C22 C23 H23A 109.4 . . ?
C24 C23 H23A 109.4 . . ?
C22 C23 H23B 109.4 . . ?
C24 C23 H23B 109.4 . . ?
H23A C23 H23B 108.0 . . ?
C23 C24 C19 112.0(3) . . ?
C23 C24 H24A 109.2 . . ?
C19 C24 H24A 109.2 . . ?
C23 C24 H24B 109.2 . . ?
C19 C24 H24B 109.2 . . ?
H24A C24 H24B 107.9 . . ?
N2 C25 C27 120.5(3) . . ?
N2 C25 C26 122.5(2) . . ?
C27 C25 C26 117.0(2) . . ?
C25 C26 H26A 109.5 . . ?
C25 C26 H26B 109.5 . . ?
H26A C26 H26B 109.5 . . ?
C25 C26 H26C 109.5 . . ?
H26A C26 H26C 109.5 . . ?
H26B C26 H26C 109.5 . . ?
C28 C27 C25 125.8(3) . . ?
C28 C27 H27 117.1 . . ?
C25 C27 H27 117.1 . . ?
N1 C28 C27 121.8(2) . . ?
N1 C28 C29 117.7(3) . . ?
C27 C28 C29 120.5(3) . . ?
C28 C29 H29A 109.5 . . ?
C28 C29 H29B 109.5 . . ?
H29A C29 H29B 109.5 . . ?
C28 C29 H29C 109.5 . . ?
H29A C29 H29C 109.5 . . ?
H29B C29 H29C 109.5 . . ?
C47 C30 C31 120.7(3) . . ?
C47 C30 N1 119.6(2) . . ?
C31 C30 N1 119.5(2) . . ?
C38 C31 C30 118.3(3) . . ?
C38 C31 C32 119.6(3) . . ?
C30 C31 C32 122.1(3) . . ?
C31 C32 C34 111.2(2) . . ?
C31 C32 C33 114.0(2) . . ?
C34 C32 C33 110.1(2) . . ?
C31 C32 H32 107.1 . . ?
C34 C32 H32 107.1 . . ?
C33 C32 H32 107.1 . . ?
C37 C33 C32 111.3(3) . . ?
C37 C33 H33A 109.4 . . ?
C32 C33 H33A 109.4 . . ?
C37 C33 H33B 109.4 . . ?
C32 C33 H33B 109.4 . . ?
H33A C33 H33B 108.0 . . ?
C35 C34 C32 111.7(3) . . ?
C35 C34 H34A 109.3 . . ?
C32 C34 H34A 109.3 . . ?
C35 C34 H34B 109.3 . . ?
C32 C34 H34B 109.3 . . ?
H34A C34 H34B 108.0 . . ?
C36 C35 C34 111.9(3) . . ?
C36 C35 H35A 109.2 . . ?
C34 C35 H35A 109.2 . . ?
C36 C35 H35B 109.2 . . ?
C34 C35 H35B 109.2 . . ?
H35A C35 H35B 107.9 . . ?
C37 C36 C35 111.5(3) . . ?
C37 C36 H36A 109.3 . . ?
C35 C36 H36A 109.3 . . ?
C37 C36 H36B 109.3 . . ?
C35 C36 H36B 109.3 . . ?
H36A C36 H36B 108.0 . . ?
C36 C37 C33 111.5(3) . . ?
C36 C37 H37A 109.3 . . ?
C33 C37 H37A 109.3 . . ?
C36 C37 H37B 109.3 . . ?
C33 C37 H37B 109.3 . . ?
H37A C37 H37B 108.0 . . ?
C31 C38 C39 122.6(3) . . ?
C31 C38 H38 118.7 . . ?
C39 C38 H38 118.7 . . ?
C46 C39 C38 117.7(3) . . ?
C46 C39 C40 120.2(5) . . ?
C38 C39 C40 121.9(5) . . ?
C46 C39 C40A 119.6(8) . . ?
C38 C39 C40A 121.3(7) . . ?
C45 C40 C41 109.7(6) . . ?
C45 C40 C39 113.8(8) . . ?
C41 C40 C39 109.1(6) . . ?
C45 C40 H40 108.0 . . ?
C41 C40 H40 108.0 . . ?
C39 C40 H40 108.0 . . ?
C42 C41 C40 111.1(6) . . ?
C42 C41 H41A 109.4 . . ?
C40 C41 H41A 109.4 . . ?
C42 C41 H41B 109.4 . . ?
C40 C41 H41B 109.4 . . ?
H41A C41 H41B 108.0 . . ?
C43 C42 C41 110.9(5) . . ?
C43 C42 H42A 109.5 . . ?
C41 C42 H42A 109.5 . . ?
C43 C42 H42B 109.5 . . ?
C41 C42 H42B 109.5 . . ?
H42A C42 H42B 108.0 . . ?
C44 C43 C42 111.4(5) . . ?
C44 C43 H43A 109.3 . . ?
C42 C43 H43A 109.3 . . ?
C44 C43 H43B 109.3 . . ?
C42 C43 H43B 109.3 . . ?
H43A C43 H43B 108.0 . . ?
C43 C44 C45 111.2(4) . . ?
C43 C44 H44A 109.4 . . ?
C45 C44 H44A 109.4 . . ?
C43 C44 H44B 109.4 . . ?
C45 C44 H44B 109.4 . . ?
H44A C44 H44B 108.0 . . ?
C44 C45 C40 110.2(6) . . ?
C44 C45 H45A 109.6 . . ?
C40 C45 H45A 109.6 . . ?
C44 C45 H45B 109.6 . . ?
C40 C45 H45B 109.6 . . ?
H45A C45 H45B 108.1 . . ?
C39 C46 C47 122.6(3) . . ?
C39 C46 H46 118.7 . . ?
C47 C46 H46 118.7 . . ?
C46 C47 C30 118.2(3) . . ?
C46 C47 C48 119.9(3) . . ?
C30 C47 C48 122.0(3) . . ?
C47 C48 C53 111.3(2) . . ?
C47 C48 C49 112.0(2) . . ?
C53 C48 C49 109.7(3) . . ?
C47 C48 H48 107.9 . . ?
C53 C48 H48 107.9 . . ?
C49 C48 H48 107.9 . . ?
C50 C49 C48 112.4(3) . . ?
C50 C49 H49A 109.1 . . ?
C48 C49 H49A 109.1 . . ?
C50 C49 H49B 109.1 . . ?
C48 C49 H49B 109.1 . . ?
H49A C49 H49B 107.9 . . ?
C51 C50 C49 111.1(3) . . ?
C51 C50 H50A 109.4 . . ?
C49 C50 H50A 109.4 . . ?
C51 C50 H50B 109.4 . . ?
C49 C50 H50B 109.4 . . ?
H50A C50 H50B 108.0 . . ?
C50 C51 C52 111.1(3) . . ?
C50 C51 H51A 109.4 . . ?
C52 C51 H51A 109.4 . . ?
C50 C51 H51B 109.4 . . ?
C52 C51 H51B 109.4 . . ?
H51A C51 H51B 108.0 . . ?
C51 C52 C53 111.1(3) . . ?
C51 C52 H52A 109.4 . . ?
C53 C52 H52A 109.4 . . ?
C51 C52 H52B 109.4 . . ?
C53 C52 H52B 109.4 . . ?
H52A C52 H52B 108.0 . . ?
C48 C53 C52 112.3(3) . . ?
C48 C53 H53A 109.1 . . ?
C52 C53 H53A 109.1 . . ?
C48 C53 H53B 109.1 . . ?
C52 C53 H53B 109.1 . . ?
H53A C53 H53B 107.9 . . ?
O1 C54 C55 109.5(3) . . ?
O1 C54 H54A 109.8 . . ?
C55 C54 H54A 109.8 . . ?
O1 C54 H54B 109.8 . . ?
C55 C54 H54B 109.8 . . ?
H54A C54 H54B 108.2 . . ?
C54 C55 H55A 109.5 . . ?
C54 C55 H55B 109.5 . . ?
H55A C55 H55B 109.5 . . ?
C54 C55 H55C 109.5 . . ?
H55A C55 H55C 109.5 . . ?
H55B C55 H55C 109.5 . . ?
O1 C56 C57 109.6(3) . . ?
O1 C56 H56A 109.8 . . ?
C57 C56 H56A 109.8 . . ?
O1 C56 H56B 109.8 . . ?
C57 C56 H56B 109.8 . . ?
H56A C56 H56B 108.2 . . ?
C56 C57 H57A 109.5 . . ?
C56 C57 H57B 109.5 . . ?
H57A C57 H57B 109.5 . . ?
C56 C57 H57C 109.5 . . ?
H57A C57 H57C 109.5 . . ?
H57B C57 H57C 109.5 . . ?
C41A C40A C45A 110.7(11) . . ?
C41A C40A C39 117.6(17) . . ?
C45A C40A C39 104.8(14) . . ?
C41A C40A H40A 107.8 . . ?
C45A C40A H40A 107.8 . . ?
C39 C40A H40A 107.8 . . ?
C42A C41A C40A 111.0(15) . . ?
C42A C41A H41C 109.4 . . ?
C40A C41A H41C 109.4 . . ?
C42A C41A H41D 109.4 . . ?
C40A C41A H41D 109.4 . . ?
H41C C41A H41D 108.0 . . ?
C43A C42A C41A 112.2(11) . . ?
C43A C42A H42C 109.2 . . ?
C41A C42A H42C 109.2 . . ?
C43A C42A H42D 109.2 . . ?
C41A C42A H42D 109.2 . . ?
H42C C42A H42D 107.9 . . ?
C42A C43A C44A 110.3(10) . . ?
C42A C43A H43C 109.6 . . ?
C44A C43A H43C 109.6 . . ?
C42A C43A H43D 109.6 . . ?
C44A C43A H43D 109.6 . . ?
H43C C43A H43D 108.1 . . ?
C43A C44A C45A 112.2(10) . . ?
C43A C44A H44C 109.2 . . ?
C45A C44A H44C 109.2 . . ?
C43A C44A H44D 109.2 . . ?
C45A C44A H44D 109.2 . . ?
H44C C44A H44D 107.9 . . ?
C40A C45A C44A 112.7(14) . . ?
C40A C45A H45C 109.1 . . ?
C44A C45A H45C 109.1 . . ?
C40A C45A H45D 109.1 . . ?
C44A C45A H45D 109.1 . . ?
H45C C45A H45D 107.8 . . ?

_refine_diff_density_max         0.331
_refine_diff_density_min         -0.257
_refine_diff_density_rms         0.052

_shelx_res_file                  
;
REM Old TITL DJ-105 in P2(1)/n
REM SHELXT solution in P2(1)/n
REM R1 0.234,  Rweak 0.057,  Alpha 0.068,  Orientation as input
REM Formula found by SHELXT:  C57 N3
REM  E:\DJ-105\DJ-105_a.res in P2(1)/n
REM R1 =  0.0875 for    5524 Fo > 4sig(Fo)  and  0.1660 for all   10498 data
REM    595 parameters refined using      0 restraints
REM Highest difference peak  0.349,  deepest hole -0.366,  1-sigma level  0.058
REM  E:\DJ-105\DJ-105_a.res in P2(1)/n
REM R1 =  0.0838 for    5524 Fo > 4sig(Fo)  and  0.1622 for all   10498 data
REM    595 parameters refined using      0 restraints
REM Highest difference peak  0.323,  deepest hole -0.259,  1-sigma level  0.056
REM  E:\DJ-105\DJ-105_a.res in P2(1)/n
REM R1 =  0.0828 for    5524 Fo > 4sig(Fo)  and  0.1612 for all   10498 data
REM    595 parameters refined using      0 restraints
REM Highest difference peak  0.329,  deepest hole -0.260,  1-sigma level  0.055
REM  E:\DJ-105\DJ-105_a.res in P2(1)/n
REM R1 =  0.0828 for   5524 Fo > 4sig(Fo)  and  0.1614 for all  10498 data
REM    595 parameters refined using      0 restraints
REM Highest difference peak  0.326,  deepest hole -0.258,  1-sigma level  0.055
REM  E:\DJ-105\DJ-105_a.res in P2(1)/n
REM R1 =  0.0785 for   5309 Fo > 4sig(Fo)  and  0.1485 for all   9509 data
REM    604 parameters refined using     12 restraints
REM Highest difference peak  0.331,  deepest hole -0.257,  1-sigma level  0.052
TITL E:\DJ-105\DJ-105_a.res in P2(1)/n
    C:\bono\GOODET~1\TRICYC~1\final.res
    created by SHELXL-2016/6 at 18:27:19 on 13-Jan-2020
CELL 1.54184 16.2198 10.7700 28.9971 90.000 96.100 90.000
ZERR 4.0000 0.0007 0.0006 0.0015 0.000 0.004 0.000
LATT 1
SYMM 0.5-X, 0.5+Y, 0.5-Z
SFAC C H N O
UNIT 228 352 8 4
MERG 2
OMIT -2 140
SHEL 7.00 0.00
FMAP 2
GRID
PLAN 20
TEMP -150
SIZE 0.1 0.11 0.2
BOND $H
DFIX 1.52 0.008 C40 C41 C41 C42 C42 C43 C43 C44 C44 C45 C45 C40
DFIX 1.52 0.008 C40A C41A C41A C42A C42A C43A C43A C44A C44A C45A C45A C40A
L.S. 20
ACTA
WGHT    0.058400    1.068300
FVAR       0.28959   0.70526
O1    4    0.539837    0.333058    0.834581    11.00000    0.03773    0.05599 =
         0.04159    0.00729    0.00257   -0.00079
N1    3    0.455811    0.803926    0.694303    11.00000    0.02619    0.02943 =
         0.02681   -0.00079    0.00882    0.00039
C1    1    0.578154    0.672479    0.592172    11.00000    0.02911    0.02936 =
         0.02260   -0.00006    0.00586    0.00670
H1    2    0.488842    0.753028    0.675682    11.00000    0.06470
N2    3    0.515467    0.730080    0.615802    11.00000    0.02558    0.02346 =
         0.03007    0.00051    0.00600   -0.00018
C2    1    0.643424    0.746962    0.579179    11.00000    0.03138    0.03038 =
         0.02491    0.00050    0.00341   -0.00187
C3    1    0.646570    0.885457    0.588492    11.00000    0.02948    0.02663 =
         0.03518    0.00203    0.00626   -0.00166
AFIX  13
H3    2    0.587937    0.915636    0.585441    11.00000   -1.20000
AFIX   0
C4    1    0.682884    0.912484    0.638041    11.00000    0.04508    0.03440 =
         0.03670   -0.00112    0.00565   -0.00273
AFIX  23
H4A   2    0.740369    0.880442    0.642781    11.00000   -1.20000
H4B   2    0.649998    0.868299    0.659788    11.00000   -1.20000
AFIX   0
C5    1    0.683313    1.051294    0.648992    11.00000    0.05609    0.03420 =
         0.03700   -0.00426    0.00046   -0.00556
AFIX  23
H5A   2    0.625497    1.080925    0.648788    11.00000   -1.20000
H5B   2    0.711966    1.065197    0.680444    11.00000   -1.20000
AFIX   0
C6    1    0.726736    1.125738    0.613860    11.00000    0.04202    0.03359 =
         0.04956    0.00340   -0.00110   -0.00537
AFIX  23
H6A   2    0.721585    1.215496    0.620339    11.00000   -1.20000
H6B   2    0.786457    1.104501    0.617077    11.00000   -1.20000
AFIX   0
C7    1    0.689609    1.098866    0.564784    11.00000    0.04736    0.03798 =
         0.03826    0.00728    0.00133   -0.00533
AFIX  23
H7A   2    0.720903    1.144751    0.542722    11.00000   -1.20000
H7B   2    0.631455    1.128234    0.560631    11.00000   -1.20000
AFIX   0
C8    1    0.691974    0.960260    0.554144    11.00000    0.04197    0.03800 =
         0.03117    0.00261    0.00435   -0.00597
AFIX  23
H8A   2    0.750354    0.932282    0.555792    11.00000   -1.20000
H8B   2    0.665704    0.945121    0.522243    11.00000   -1.20000
AFIX   0
C9    1    0.707258    0.688038    0.558950    11.00000    0.02797    0.03360 =
         0.03020   -0.00051    0.00804   -0.00062
AFIX  43
H9    2    0.751289    0.737096    0.549669    11.00000   -1.20000
AFIX   0
C10   1    0.709002    0.561216    0.551876    11.00000    0.03316    0.03694 =
         0.02858   -0.00074    0.00630    0.00425
C11   1    0.781821    0.503413    0.530309    11.00000    0.03423    0.03907 =
         0.04041   -0.00021    0.01413    0.00805
AFIX  13
H11   2    0.813335    0.573673    0.518001    11.00000   -1.20000
AFIX   0
C12   1    0.841422    0.438402    0.566818    11.00000    0.04117    0.05493 =
         0.03641   -0.00105    0.00878    0.01306
AFIX  23
H12A  2    0.812982    0.367120    0.579773    11.00000   -1.20000
H12B  2    0.858176    0.496828    0.592469    11.00000   -1.20000
AFIX   0
C13   1    0.918863    0.392198    0.545851    11.00000    0.04480    0.06911 =
         0.04966   -0.00296    0.01111    0.02170
AFIX  23
H13A  2    0.949893    0.463965    0.535156    11.00000   -1.20000
H13B  2    0.955555    0.347565    0.569812    11.00000   -1.20000
AFIX   0
C14   1    0.894608    0.307230    0.505893    11.00000    0.05411    0.06092 =
         0.06294   -0.00841    0.02007    0.02076
AFIX  23
H14A  2    0.868366    0.231853    0.517325    11.00000   -1.20000
H14B  2    0.944978    0.281207    0.491935    11.00000   -1.20000
AFIX   0
C15   1    0.834795    0.368916    0.469022    11.00000    0.05771    0.06702 =
         0.05023   -0.01582    0.01583    0.01770
AFIX  23
H15A  2    0.817223    0.308142    0.444301    11.00000   -1.20000
H15B  2    0.863061    0.438471    0.454857    11.00000   -1.20000
AFIX   0
C16   1    0.758074    0.418231    0.490164    11.00000    0.04281    0.05272 =
         0.04520   -0.00871    0.00764    0.00918
AFIX  23
H16A  2    0.722031    0.463443    0.466073    11.00000   -1.20000
H16B  2    0.726067    0.347378    0.500759    11.00000   -1.20000
AFIX   0
C17   1    0.643974    0.490315    0.565255    11.00000    0.03683    0.02736 =
         0.02752    0.00215    0.00608    0.00610
AFIX  43
H17   2    0.644155    0.403129    0.560294    11.00000   -1.20000
AFIX   0
C18   1    0.578150    0.543866    0.585859    11.00000    0.03202    0.02920 =
         0.02458   -0.00049    0.00688    0.00379
C19   1    0.507648    0.463223    0.598804    11.00000    0.03235    0.02314 =
         0.03422    0.00132    0.00878    0.00304
AFIX  13
H19   2    0.470455    0.516826    0.615698    11.00000   -1.20000
AFIX   0
C20   1    0.456355    0.412881    0.555810    11.00000    0.04258    0.04870 =
         0.03552    0.00667    0.00400   -0.00597
AFIX  23
H20A  2    0.492903    0.364904    0.537129    11.00000   -1.20000
H20B  2    0.433281    0.483366    0.536674    11.00000   -1.20000
AFIX   0
C21   1    0.385470    0.329842    0.567655    11.00000    0.04878    0.05130 =
         0.04013    0.00212   -0.00042   -0.01545
AFIX  23
H21A  2    0.344843    0.380216    0.582704    11.00000   -1.20000
H21B  2    0.356817    0.294657    0.538733    11.00000   -1.20000
AFIX   0
C22   1    0.416394    0.225624    0.599586    11.00000    0.05597    0.03012 =
         0.06507   -0.00498    0.02043   -0.01025
AFIX  23
H22A  2    0.451595    0.169346    0.583093    11.00000   -1.20000
H22B  2    0.368546    0.177162    0.608292    11.00000   -1.20000
AFIX   0
C23   1    0.465984    0.274076    0.643077    11.00000    0.04732    0.04563 =
         0.04940    0.01791    0.00906    0.00109
AFIX  23
H23A  2    0.488280    0.203195    0.662256    11.00000   -1.20000
H23B  2    0.429154    0.322492    0.661446    11.00000   -1.20000
AFIX   0
C24   1    0.537516    0.356221    0.631250    11.00000    0.03983    0.04280 =
         0.04345    0.01282    0.00297   -0.00100
AFIX  23
H24A  2    0.577796    0.305059    0.616248    11.00000   -1.20000
H24B  2    0.566380    0.390725    0.660236    11.00000   -1.20000
AFIX   0
C25   1    0.460235    0.804497    0.593937    11.00000    0.02354    0.02638 =
         0.02810   -0.00269    0.00048   -0.00179
C26   1    0.448507    0.815096    0.541901    11.00000    0.03670    0.04341 =
         0.03190    0.00085   -0.00035    0.00651
AFIX 137
H26A  2    0.497652    0.782587    0.529034    11.00000   -1.50000
H26B  2    0.440576    0.902472    0.533090    11.00000   -1.50000
H26C  2    0.399654    0.767130    0.529695    11.00000   -1.50000
AFIX   0
C27   1    0.409237    0.881119    0.619222    11.00000    0.02704    0.02539 =
         0.03132    0.00426    0.00081    0.00230
AFIX  43
H27   2    0.372427    0.936398    0.601781    11.00000   -1.20000
AFIX   0
C28   1    0.408546    0.882189    0.666602    11.00000    0.02298    0.02205 =
         0.03414    0.00114    0.00530   -0.00129
C29   1    0.356956    0.975242    0.689289    11.00000    0.03735    0.03259 =
         0.03918    0.00592    0.01185    0.00849
AFIX 137
H29A  2    0.316225    0.931631    0.706015    11.00000   -1.50000
H29B  2    0.328041    1.028947    0.665532    11.00000   -1.50000
H29C  2    0.392929    1.025885    0.711127    11.00000   -1.50000
AFIX   0
C30   1    0.442072    0.775930    0.741214    11.00000    0.02826    0.02649 =
         0.02537    0.00089    0.00764    0.00564
C31   1    0.369097    0.713212    0.750149    11.00000    0.02575    0.02429 =
         0.03263    0.00326    0.00376    0.00222
C32   1    0.303222    0.675611    0.711556    11.00000    0.03051    0.03044 =
         0.03274    0.00226    0.00605   -0.00232
AFIX  13
H32   2    0.315146    0.721753    0.683083    11.00000   -1.20000
AFIX   0
C33   1    0.214551    0.709466    0.720813    11.00000    0.03160    0.03328 =
         0.03996   -0.00205    0.00576   -0.00196
AFIX  23
H33A  2    0.200900    0.666623    0.749238    11.00000   -1.20000
H33B  2    0.211039    0.800040    0.726092    11.00000   -1.20000
AFIX   0
C34   1    0.308612    0.537151    0.700637    11.00000    0.03779    0.03127 =
         0.04174   -0.00424    0.00139    0.00715
AFIX  23
H34A  2    0.365035    0.517602    0.692674    11.00000   -1.20000
H34B  2    0.298948    0.488434    0.728512    11.00000   -1.20000
AFIX   0
C35   1    0.245337    0.499553    0.660542    11.00000    0.04821    0.03820 =
         0.05101   -0.01048    0.00014    0.00067
AFIX  23
H35A  2    0.259452    0.540062    0.631756    11.00000   -1.20000
H35B  2    0.247968    0.408581    0.656029    11.00000   -1.20000
AFIX   0
C36   1    0.157835    0.535633    0.669108    11.00000    0.04097    0.04108 =
         0.04322   -0.00520   -0.00018   -0.00893
AFIX  23
H36A  2    0.119390    0.516225    0.641202    11.00000   -1.20000
H36B  2    0.140708    0.486180    0.695247    11.00000   -1.20000
AFIX   0
C37   1    0.151893    0.672616    0.680255    11.00000    0.03003    0.04459 =
         0.04541   -0.00252    0.00456   -0.00051
AFIX  23
H37A  2    0.095234    0.691623    0.687964    11.00000   -1.20000
H37B  2    0.161963    0.722040    0.652617    11.00000   -1.20000
AFIX   0
C38   1    0.360018    0.680286    0.795391    11.00000    0.02891    0.03375 =
         0.03322    0.00731    0.00510   -0.00352
AFIX  43
H38   2    0.310041    0.641123    0.801859    11.00000   -1.20000
AFIX   0
C39   1    0.421222    0.702261    0.831832    11.00000    0.03611    0.03933 =
         0.03055    0.00693    0.00536    0.00043
PART 1
C40   1    0.415543    0.649380    0.880789    21.00000    0.02792    0.04248 =
         0.03444    0.00459    0.01077    0.00318
AFIX  13
H40   2    0.471729    0.655382    0.898541    21.00000   -1.20000
AFIX   0
C41   1    0.355841    0.729275    0.905532    21.00000    0.05030    0.03109 =
         0.03467   -0.00077    0.01255    0.00147
AFIX  23
H41A  2    0.374414    0.816859    0.905802    21.00000   -1.20000
H41B  2    0.299780    0.725135    0.888378    21.00000   -1.20000
AFIX   0
C42   1    0.351917    0.685313    0.955104    21.00000    0.06293    0.05072 =
         0.03408   -0.00184    0.01618    0.00661
AFIX  23
H42A  2    0.406619    0.697577    0.973162    21.00000   -1.20000
H42B  2    0.310625    0.735438    0.969726    21.00000   -1.20000
AFIX   0
C43   1    0.328121    0.548928    0.956208    21.00000    0.05073    0.05736 =
         0.03453    0.00702    0.01536    0.00271
AFIX  23
H43A  2    0.330464    0.520844    0.988829    21.00000   -1.20000
H43B  2    0.270452    0.538500    0.941743    21.00000   -1.20000
AFIX   0
C44   1    0.385726    0.469263    0.930600    21.00000    0.06684    0.04041 =
         0.03594    0.00770    0.01764    0.00789
AFIX  23
H44A  2    0.366532    0.381977    0.930259    21.00000   -1.20000
H44B  2    0.442319    0.472163    0.947144    21.00000   -1.20000
AFIX   0
C45   1    0.388162    0.514155    0.881017    21.00000    0.05297    0.03808 =
         0.04185    0.00653    0.01719    0.00455
AFIX  23
H45A  2    0.332441    0.505787    0.863722    21.00000   -1.20000
H45B  2    0.427255    0.462339    0.865383    21.00000   -1.20000
PART 0
AFIX   0
C46   1    0.491636    0.765460    0.822006    11.00000    0.02890    0.04354 =
         0.02894    0.00483    0.00187   -0.00032
AFIX  43
H46   2    0.533356    0.783119    0.846664    11.00000   -1.20000
AFIX   0
C47   1    0.503645    0.804088    0.777430    11.00000    0.02722    0.03084 =
         0.03057    0.00487    0.00660    0.00355
C48   1    0.581344    0.876217    0.769242    11.00000    0.02868    0.03506 =
         0.03128    0.00425    0.00475   -0.00253
AFIX  13
H48   2    0.579154    0.893746    0.735268    11.00000   -1.20000
AFIX   0
C49   1    0.660523    0.801779    0.783591    11.00000    0.02975    0.04695 =
         0.04779    0.01033    0.00361    0.00109
AFIX  23
H49A  2    0.661993    0.778703    0.816717    11.00000   -1.20000
H49B  2    0.659331    0.724164    0.765240    11.00000   -1.20000
AFIX   0
C50   1    0.738861    0.874332    0.776354    11.00000    0.02811    0.05708 =
         0.05079    0.00846    0.00402    0.00053
AFIX  23
H50A  2    0.788195    0.824220    0.787429    11.00000   -1.20000
H50B  2    0.740401    0.890324    0.742835    11.00000   -1.20000
AFIX   0
C51   1    0.741685    0.996117    0.802121    11.00000    0.03893    0.07183 =
         0.04685    0.00410    0.00854   -0.02073
AFIX  23
H51A  2    0.791457    1.043298    0.795476    11.00000   -1.20000
H51B  2    0.746001    0.979949    0.835900    11.00000   -1.20000
AFIX   0
C52   1    0.664140    1.073450    0.787897    11.00000    0.06094    0.04237 =
         0.05933   -0.00610    0.02098   -0.01910
AFIX  23
H52A  2    0.663200    1.097753    0.754919    11.00000   -1.20000
H52B  2    0.665817    1.150212    0.806756    11.00000   -1.20000
AFIX   0
C53   1    0.585163    1.000213    0.794695    11.00000    0.03978    0.04184 =
         0.05272   -0.00192    0.01382   -0.00415
AFIX  23
H53A  2    0.582982    0.985122    0.828221    11.00000   -1.20000
H53B  2    0.536111    1.050521    0.783283    11.00000   -1.20000
AFIX   0
C54   1    0.577414    0.423440    0.808052    11.00000    0.03989    0.05563 =
         0.05503    0.00690    0.01018    0.00336
AFIX  23
H54A  2    0.634641    0.397535    0.803711    11.00000   -1.20000
H54B  2    0.580235    0.503952    0.824619    11.00000   -1.20000
AFIX   0
C55   1    0.528232    0.437362    0.762377    11.00000    0.05861    0.08257 =
         0.05037    0.01310    0.00697    0.00612
AFIX 137
H55A  2    0.523197    0.356552    0.746796    11.00000   -1.50000
H55B  2    0.556034    0.496010    0.743327    11.00000   -1.50000
H55C  2    0.472886    0.468745    0.766750    11.00000   -1.50000
AFIX   0
C56   1    0.581141    0.314528    0.879002    11.00000    0.04204    0.07815 =
         0.04336    0.00382    0.00226    0.00294
AFIX  23
H56A  2    0.586266    0.394486    0.895907    11.00000   -1.20000
H56B  2    0.637626    0.282210    0.876483    11.00000   -1.20000
AFIX   0
C57   1    0.533752    0.224116    0.904991    11.00000    0.05167    0.07236 =
         0.04944    0.00951    0.00917    0.00478
AFIX 137
H57A  2    0.478308    0.257284    0.907981    11.00000   -1.50000
H57B  2    0.563034    0.210584    0.935915    11.00000   -1.50000
H57C  2    0.528813    0.145147    0.888133    11.00000   -1.50000
PART 2
AFIX   0
C40A  1    0.403843    0.684471    0.883480   -21.00000    0.02974    0.02850 =
         0.02940    0.01112   -0.01304   -0.00860
AFIX  13
H40A  2    0.417838    0.764119    0.900235   -21.00000   -1.20000
AFIX   0
C41A  1    0.316416    0.647987    0.892547   -21.00000    0.04200    0.05604 =
         0.05360    0.02613    0.01841    0.01019
AFIX  23
H41C  2    0.277449    0.715414    0.881941   -21.00000   -1.20000
H41D  2    0.299545    0.572239    0.874630   -21.00000   -1.20000
AFIX   0
C42A  1    0.311759    0.623888    0.943774   -21.00000    0.04769    0.05835 =
         0.04193    0.02114    0.01837    0.01430
AFIX  23
H42C  2    0.324261    0.701735    0.961289   -21.00000   -1.20000
H42D  2    0.254634    0.598393    0.948532   -21.00000   -1.20000
AFIX   0
C43A  1    0.371782    0.523994    0.962571   -21.00000    0.06127    0.05411 =
         0.05206    0.02967    0.01095    0.00281
AFIX  23
H43C  2    0.356099    0.443799    0.947413   -21.00000   -1.20000
H43D  2    0.368991    0.514376    0.996323   -21.00000   -1.20000
AFIX   0
C44A  1    0.459643    0.557828    0.953672   -21.00000    0.04488    0.04543 =
         0.05952    0.00556    0.00081   -0.00480
AFIX  23
H44C  2    0.497153    0.487902    0.963376   -21.00000   -1.20000
H44D  2    0.478034    0.630980    0.972733   -21.00000   -1.20000
AFIX   0
C45A  1    0.466194    0.587072    0.902746   -21.00000    0.03857    0.05150 =
         0.04436    0.00717    0.00597    0.00946
AFIX  23
H45C  2    0.522907    0.617069    0.899297   -21.00000   -1.20000
H45D  2    0.457138    0.509886    0.884364   -21.00000   -1.20000
AFIX   0
HKLF 4


REM  E:\DJ-105\DJ-105_a.res in P2(1)/n
REM R1 =  0.0785 for    5309 Fo > 4sig(Fo)  and  0.1485 for all    9509 data
REM    604 parameters refined using     12 restraints

END

WGHT      0.0586      1.0567

REM Highest difference peak  0.331,  deepest hole -0.257,  1-sigma level  0.052
Q1    1   0.8745  0.4598  0.4729  11.00000  0.05    0.33
Q2    1   0.8120  0.5421  0.4909  11.00000  0.05    0.30
Q3    1   0.5209  0.7197  0.6499  11.00000  0.05    0.28
Q4    1   0.9345  0.3987  0.5084  11.00000  0.05    0.24
Q5    1   0.3784  0.8452  0.5338  11.00000  0.05    0.22
Q6    1   0.4415  0.7399  0.5330  11.00000  0.05    0.22
Q7    1   0.4862  0.7492  0.6907  11.00000  0.05    0.19
Q8    1   0.8805  0.2972  0.5409  11.00000  0.05    0.19
Q9    1   0.3034  0.2730  0.4973  11.00000  0.05    0.18
Q10   1   0.2597  0.6900  0.7149  11.00000  0.05    0.18
Q11   1   0.3651  1.0686  0.6771  11.00000  0.05    0.18
Q12   1   0.7617  0.4268  0.5270  11.00000  0.05    0.18
Q13   1   0.3019  0.6058  0.7839  11.00000  0.05    0.17
Q14   1   0.4832  0.6835  0.6207  11.00000  0.05    0.17
Q15   1   0.6005  0.9179  0.4729  11.00000  0.05    0.17
Q16   1   0.5607  0.8115  0.8742  11.00000  0.05    0.17
Q17   1   0.4833  0.1742  0.8596  11.00000  0.05    0.17
Q18   1   0.7414  0.8626  0.6297  11.00000  0.05    0.17
Q19   1   0.3437  0.9453  0.7324  11.00000  0.05    0.17
Q20   1   0.5646  0.2838  0.5853  11.00000  0.05    0.17
;
_shelx_res_checksum              14473
####################################################################### 
# 
# This file contains crystal structure data downloaded from the 
# Cambridge Structural Database (CSD) hosted by the Cambridge 
# Crystallographic Data Centre (CCDC).
# 
# Full information about CCDC data access policies and citation 
# guidelines are available at http://www.ccdc.cam.ac.uk/access/V1 
# 
# Audit and citation data items may have been added by the CCDC. 
# Please retain this information to preserve the provenance of 
# this file and to allow appropriate attribution of the data. 
# 
#######################################################################

data_Cj1403
_database_code_depnum_ccdc_archive 'CCDC 1983487'
loop_
_audit_author_name
_audit_author_address
'Cameron Jones'
;Monash University
Australia
;
_audit_update_record             
;
2020-02-12 deposited with the CCDC.	2020-03-06 downloaded from the CCDC.
;

_audit_creation_method           SHELXL-2016/6
_shelx_SHELXL_version_number     2016/6
_chemical_name_systematic        ?
_chemical_name_common            ?
_chemical_melting_point          ?
_chemical_formula_moiety         ?
_chemical_formula_sum            'C71 H94 Mg2 N8'
_chemical_formula_weight         1108.16

loop_
_atom_type_symbol
_atom_type_description
_atom_type_scat_dispersion_real
_atom_type_scat_dispersion_imag
_atom_type_scat_source
C C 0.0033 0.0016 'International Tables Vol C Tables 4.2.6.8 and 6.1.1.4'
H H 0.0000 0.0000 'International Tables Vol C Tables 4.2.6.8 and 6.1.1.4'
N N 0.0061 0.0033 'International Tables Vol C Tables 4.2.6.8 and 6.1.1.4'
Mg Mg 0.0486 0.0363 'International Tables Vol C Tables 4.2.6.8 and 6.1.1.4'

_space_group_crystal_system      monoclinic
_space_group_IT_number           14
_space_group_name_H-M_alt        'P 21/c'
_space_group_name_Hall           '-P 2ybc'

_shelx_space_group_comment       
;
The symmetry employed for this shelxl refinement is uniquely defined
by the following loop, which should always be used as a source of
symmetry information in preference to the above space-group names.
They are only intended as comments.
;

loop_
_space_group_symop_operation_xyz
'x, y, z'
'-x, y+1/2, -z+1/2'
'-x, -y, -z'
'x, -y-1/2, z-1/2'

_cell_length_a                   12.8246(2)
_cell_length_b                   21.5786(3)
_cell_length_c                   24.2161(3)
_cell_angle_alpha                90
_cell_angle_beta                 103.4930(10)
_cell_angle_gamma                90
_cell_volume                     6516.52(16)
_cell_formula_units_Z            4
_cell_measurement_temperature    123(2)
_cell_measurement_reflns_used    36489
_cell_measurement_theta_min      3.4340
_cell_measurement_theta_max      30.8210

_exptl_crystal_description       block
_exptl_crystal_colour            orange
_exptl_crystal_density_meas      ?
_exptl_crystal_density_method    ?
_exptl_crystal_density_diffrn    1.130
_exptl_crystal_F_000             2400
_exptl_transmission_factor_min   ?
_exptl_transmission_factor_max   ?
_exptl_crystal_size_max          0.220
_exptl_crystal_size_mid          0.200
_exptl_crystal_size_min          0.180
_exptl_absorpt_coefficient_mu    0.084
_shelx_estimated_absorpt_T_min   0.982
_shelx_estimated_absorpt_T_max   0.985
_exptl_absorpt_correction_type   multi-scan
_exptl_absorpt_correction_T_min  0.88268
_exptl_absorpt_correction_T_max  1.00000
_exptl_absorpt_process_details   
;
CrysAlisPro 1.171.39.46 (Rigaku Oxford Diffraction, 2018)
Empirical absorption correction using spherical harmonics,
 implemented in SCALE3 ABSPACK scaling algorithm.
;
_exptl_absorpt_special_details   ?
_diffrn_ambient_temperature      123(2)
_diffrn_radiation_wavelength     0.71073
_diffrn_radiation_type           MoK\a
_diffrn_source                   'micro-focus sealed X-ray tube'
_diffrn_measurement_device_type  'XtaLAB Synergy, Dualflex, HyPix'
_diffrn_measurement_method       ?
_diffrn_detector_area_resol_mean ?
_diffrn_reflns_number            64489
_diffrn_reflns_av_unetI/netI     0.0150
_diffrn_reflns_av_R_equivalents  0.0216
_diffrn_reflns_limit_h_min       -15
_diffrn_reflns_limit_h_max       15
_diffrn_reflns_limit_k_min       -25
_diffrn_reflns_limit_k_max       25
_diffrn_reflns_limit_l_min       -28
_diffrn_reflns_limit_l_max       29
_diffrn_reflns_theta_min         3.316
_diffrn_reflns_theta_max         25.250
_diffrn_reflns_theta_full        25.242
_diffrn_measured_fraction_theta_max 0.998
_diffrn_measured_fraction_theta_full 0.998
_diffrn_reflns_Laue_measured_fraction_max 0.998
_diffrn_reflns_Laue_measured_fraction_full 0.998
_diffrn_reflns_point_group_measured_fraction_max 0.998
_diffrn_reflns_point_group_measured_fraction_full 0.998
_reflns_number_total             11777
_reflns_number_gt                10629
_reflns_threshold_expression     'I > 2\s(I)'
_reflns_Friedel_coverage         0.000
_reflns_Friedel_fraction_max     .
_reflns_Friedel_fraction_full    .

_reflns_special_details          
;
 Reflections were merged by SHELXL according to the crystal
 class for the calculation of statistics and refinement.
 
 _reflns_Friedel_fraction is defined as the number of unique
 Friedel pairs measured divided by the number that would be
 possible theoretically, ignoring centric projections and
 systematic absences.
;

_computing_data_collection       'CrysAlisPro 1.171.39.46 (Rigaku OD, 2018)'
_computing_cell_refinement       'CrysAlisPro 1.171.39.46 (Rigaku OD, 2018)'
_computing_data_reduction        'CrysAlisPro 1.171.39.46 (Rigaku OD, 2018)'
_computing_structure_solution    'SHELXT 2014/5 (Sheldrick, 2014)'
_computing_structure_refinement  'SHELXL-2016/6 (Sheldrick, 2016)'
_computing_molecular_graphics    xseed
_computing_publication_material  Ciftab
_refine_special_details          ?
_refine_ls_structure_factor_coef Fsqd
_refine_ls_matrix_type           full
_refine_ls_weighting_scheme      calc
_refine_ls_weighting_details     
'w=1/[\s^2^(Fo^2^)+(0.0658P)^2^+4.4134P] where P=(Fo^2^+2Fc^2^)/3'
_atom_sites_solution_primary     ?
_atom_sites_solution_secondary   ?
_atom_sites_solution_hydrogens   geom
_refine_ls_hydrogen_treatment    constr
_refine_ls_extinction_method     none
_refine_ls_extinction_coef       .
_refine_ls_number_reflns         11777
_refine_ls_number_parameters     905
_refine_ls_number_restraints     0
_refine_ls_R_factor_all          0.0565
_refine_ls_R_factor_gt           0.0518
_refine_ls_wR_factor_ref         0.1398
_refine_ls_wR_factor_gt          0.1362
_refine_ls_goodness_of_fit_ref   1.048
_refine_ls_restrained_S_all      1.048
_refine_ls_shift/su_max          0.000
_refine_ls_shift/su_mean         0.000

loop_
_atom_site_label
_atom_site_type_symbol
_atom_site_fract_x
_atom_site_fract_y
_atom_site_fract_z
_atom_site_U_iso_or_equiv
_atom_site_adp_type
_atom_site_occupancy
_atom_site_site_symmetry_order
_atom_site_calc_flag
_atom_site_refinement_flags_posn
_atom_site_refinement_flags_adp
_atom_site_refinement_flags_occupancy
_atom_site_disorder_assembly
_atom_site_disorder_group
Mg1 Mg 0.23033(4) 0.36663(2) 0.39571(2) 0.02034(13) Uani 1 1 d . . . . .
Mg2 Mg 0.22528(4) 0.29452(2) 0.28742(2) 0.02436(14) Uani 1 1 d . . . . .
N1 N 0.12374(11) 0.37763(6) 0.45104(6) 0.0247(3) Uani 1 1 d . . . . .
N2 N 0.25641(11) 0.46480(6) 0.40308(6) 0.0243(3) Uani 1 1 d . . . . .
N3 N 0.37001(11) 0.33651(6) 0.46328(6) 0.0253(3) Uani 1 1 d . . . . .
N4 N 0.63512(12) 0.27294(7) 0.58727(6) 0.0338(3) Uani 1 1 d . . . . .
N5 N 0.28503(11) 0.20267(6) 0.27796(6) 0.0231(3) Uani 1 1 d . . . . .
N6 N 0.09064(12) 0.27105(9) 0.22161(7) 0.0463(5) Uani 1 1 d . . . . .
N7 N 0.31748(16) 0.33893(7) 0.23097(6) 0.0409(4) Uani 1 1 d . . . . .
N8 N 0.51957(19) 0.41808(8) 0.13632(8) 0.0536(5) Uani 1 1 d . . . . .
C1 C 0.06747(15) 0.42179(9) 0.53369(8) 0.0329(4) Uani 1 1 d . . . . .
H1A H -0.007850 0.430719 0.516016 0.049 Uiso 1 1 calc R U . A 2
H1B H 0.095122 0.453021 0.562804 0.049 Uiso 1 1 calc R U . A 2
H1C H 0.073134 0.380633 0.551243 0.049 Uiso 1 1 calc R U . A 2
C2 C 0.13243(12) 0.42334(8) 0.48883(7) 0.0247(3) Uani 1 1 d . . . B 2
C3 C 0.19655(13) 0.47609(8) 0.48975(7) 0.0255(3) Uani 1 1 d . . . . .
H3 H 0.208748 0.500038 0.523571 0.031 Uiso 1 1 calc R U . B 2
C4 C 0.24519(13) 0.49827(7) 0.44731(7) 0.0254(3) Uani 1 1 d . . . . .
C5 C 0.28176(16) 0.56537(8) 0.45330(8) 0.0364(4) Uani 1 1 d . . . . .
H5A H 0.359902 0.567127 0.458942 0.055 Uiso 1 1 calc R U . . .
H5B H 0.260988 0.584057 0.486026 0.055 Uiso 1 1 calc R U . . .
H5C H 0.248007 0.588221 0.418780 0.055 Uiso 1 1 calc R U . . .
C6 C 0.03683(14) 0.33524(8) 0.44956(8) 0.0315(4) Uani 1 1 d . . . . .
C7 C -0.06507(15) 0.35104(10) 0.41614(8) 0.0374(4) Uani 1 1 d . . . . .
C8 C -0.15096(18) 0.31168(12) 0.41671(9) 0.0518(6) Uani 1 1 d . . . . .
H8 H -0.220637 0.322297 0.395378 0.062 Uiso 1 1 calc R U . . .
C9 C -0.1362(2) 0.25756(13) 0.44777(10) 0.0603(7) Uani 1 1 d . . . . .
H9 H -0.195489 0.231035 0.447449 0.072 Uiso 1 1 calc R U . . .
C10 C -0.0359(2) 0.24184(12) 0.47926(11) 0.0580(6) Uani 1 1 d . . . . .
H10 H -0.026473 0.204000 0.499881 0.070 Uiso 1 1 calc R U . . .
C11 C 0.05290(18) 0.28066(10) 0.48148(10) 0.0452(5) Uani 1 1 d . . . . .
C12 C -0.07809(15) 0.40916(10) 0.38042(9) 0.0430(5) Uani 1 1 d . . . . .
H12A H -0.045894 0.401668 0.347630 0.052 Uiso 1 1 calc R U . . .
H12B H -0.036445 0.442719 0.403373 0.052 Uiso 1 1 calc R U . . .
C13 C -0.19273(17) 0.43205(13) 0.35784(10) 0.0549(6) Uani 1 1 d . . . . .
H13A H -0.234074 0.400502 0.332885 0.082 Uiso 1 1 calc R U . . .
H13B H -0.191756 0.470490 0.336415 0.082 Uiso 1 1 calc R U . . .
H13C H -0.225985 0.439869 0.389736 0.082 Uiso 1 1 calc R U . . .
C14 C 0.1614(2) 0.26457(11) 0.51995(12) 0.0574(6) Uani 1 1 d . . . . .
H14A H 0.206401 0.302366 0.525793 0.069 Uiso 1 1 calc R U . . .
H14B H 0.150360 0.251797 0.557433 0.069 Uiso 1 1 calc R U . . .
C15 C 0.2199(3) 0.21534(14) 0.49848(13) 0.0766(8) Uani 1 1 d . . . . .
H15A H 0.184470 0.175508 0.500756 0.115 Uiso 1 1 calc R U . . .
H15B H 0.293696 0.213592 0.521449 0.115 Uiso 1 1 calc R U . . .
H15C H 0.220774 0.223985 0.458854 0.115 Uiso 1 1 calc R U . . .
C16 C 0.29437(15) 0.49663(7) 0.35962(7) 0.0299(4) Uani 1 1 d . . . . .
C17 C 0.21889(19) 0.51613(9) 0.31076(8) 0.0426(5) Uani 1 1 d . . . . .
C18 C 0.2562(2) 0.54721(10) 0.26874(9) 0.0586(7) Uani 1 1 d . . . . .
H18 H 0.206190 0.560587 0.235468 0.070 Uiso 1 1 calc R U . . .
C19 C 0.3637(2) 0.55905(10) 0.27418(10) 0.0591(7) Uani 1 1 d . . . . .
H19 H 0.386959 0.581341 0.245429 0.071 Uiso 1 1 calc R U . . .
C20 C 0.4373(2) 0.53836(9) 0.32162(9) 0.0470(5) Uani 1 1 d . . . . .
H20 H 0.511520 0.545973 0.325049 0.056 Uiso 1 1 calc R U . . .
C21 C 0.40410(16) 0.50633(8) 0.36470(8) 0.0337(4) Uani 1 1 d . . . . .
C22 C 0.1007(2) 0.50400(11) 0.30337(11) 0.0566(6) Uani 1 1 d . . . . .
H22A H 0.066743 0.503375 0.262228 0.068 Uiso 1 1 calc R U . . .
H22B H 0.091646 0.462276 0.318601 0.068 Uiso 1 1 calc R U . . .
C23 C 0.0420(2) 0.54988(14) 0.33149(14) 0.0781(9) Uani 1 1 d . . . . .
H23A H 0.069713 0.547942 0.372739 0.117 Uiso 1 1 calc R U . . .
H23B H -0.034699 0.539967 0.322079 0.117 Uiso 1 1 calc R U . . .
H23C H 0.052593 0.591708 0.318006 0.117 Uiso 1 1 calc R U . . .
C24 C 0.48831(15) 0.47953(9) 0.41322(8) 0.0374(4) Uani 1 1 d . . . . .
H24A H 0.455436 0.469617 0.445301 0.045 Uiso 1 1 calc R U . . .
H24B H 0.545546 0.510553 0.426488 0.045 Uiso 1 1 calc R U . . .
C25 C 0.53698(17) 0.42073(11) 0.39424(10) 0.0491(5) Uani 1 1 d . . . . .
H25A H 0.480100 0.390292 0.380581 0.074 Uiso 1 1 calc R U . . .
H25B H 0.589771 0.403329 0.426422 0.074 Uiso 1 1 calc R U . . .
H25C H 0.572214 0.430940 0.363588 0.074 Uiso 1 1 calc R U . . .
C26 C 0.39203(13) 0.35747(8) 0.51715(7) 0.0262(3) Uani 1 1 d . . . . .
H26 H 0.345381 0.387710 0.526739 0.031 Uiso 1 1 calc R U . . .
C27 C 0.47734(14) 0.33811(8) 0.55919(7) 0.0275(4) Uani 1 1 d . . . . .
H27 H 0.487277 0.354382 0.596506 0.033 Uiso 1 1 calc R U . . .
C28 C 0.54990(13) 0.29429(7) 0.54706(7) 0.0267(3) Uani 1 1 d . . . . .
C29 C 0.52836(14) 0.27332(9) 0.49056(8) 0.0326(4) Uani 1 1 d . . . . .
H29 H 0.575325 0.244593 0.479072 0.039 Uiso 1 1 calc R U . . .
C30 C 0.43936(14) 0.29441(8) 0.45202(7) 0.0303(4) Uani 1 1 d . . . . .
H30 H 0.425803 0.278017 0.414617 0.036 Uiso 1 1 calc R U . . .
C31 C 0.65732(18) 0.29842(10) 0.64440(8) 0.0440(5) Uani 1 1 d . . . . .
H31A H 0.677030 0.342201 0.643310 0.066 Uiso 1 1 calc R U . . .
H31B H 0.716630 0.275518 0.668714 0.066 Uiso 1 1 calc R U . . .
H31C H 0.593258 0.294699 0.659689 0.066 Uiso 1 1 calc R U . . .
C32 C 0.71939(15) 0.23770(10) 0.57073(9) 0.0421(5) Uani 1 1 d . . . . .
H32A H 0.687477 0.203527 0.545792 0.063 Uiso 1 1 calc R U . . .
H32B H 0.768303 0.220949 0.604706 0.063 Uiso 1 1 calc R U . . .
H32C H 0.759249 0.264830 0.550516 0.063 Uiso 1 1 calc R U . . .
C33 C 0.31742(16) 0.11008(9) 0.22414(9) 0.0375(4) Uani 1 1 d . . . . .
H33A H 0.392225 0.120399 0.225062 0.056 Uiso 1 1 calc R U . . .
H33B H 0.284469 0.090437 0.187764 0.056 Uiso 1 1 calc R U . . .
H33C H 0.314888 0.081468 0.255226 0.056 Uiso 1 1 calc R U . . .
C34 C 0.25652(13) 0.16884(7) 0.23089(7) 0.0262(3) Uani 1 1 d . . . . .
C35 C 0.16948(14) 0.18274(9) 0.18564(8) 0.0341(4) Uani 1 1 d . . . . .
H35 H 0.165430 0.159567 0.151843 0.041 Uiso 1 1 calc R U . . .
C36 C 0.08734(15) 0.22648(11) 0.18369(9) 0.0446(5) Uani 1 1 d . . . . .
C37 C -0.01136(17) 0.21869(14) 0.13523(11) 0.0664(8) Uani 1 1 d . . . . .
H37A H -0.070701 0.202452 0.150139 0.100 Uiso 1 1 calc R U . . .
H37B H 0.004695 0.189665 0.107207 0.100 Uiso 1 1 calc R U . . .
H37C H -0.031656 0.258924 0.117138 0.100 Uiso 1 1 calc R U . . .
C38 C 0.36330(15) 0.17731(8) 0.32424(7) 0.0304(4) Uani 1 1 d . . . . .
C39 C 0.47377(15) 0.18294(9) 0.32757(8) 0.0365(4) Uani 1 1 d . . . . .
C40 C 0.5460(2) 0.15763(11) 0.37481(10) 0.0618(8) Uani 1 1 d . . . . .
H40 H 0.620798 0.160037 0.376967 0.074 Uiso 1 1 calc R U . . .
C41 C 0.5108(4) 0.12948(12) 0.41793(11) 0.0867(13) Uani 1 1 d . . . . .
H41 H 0.560731 0.112603 0.449640 0.104 Uiso 1 1 calc R U . . .
C42 C 0.4026(4) 0.12599(11) 0.41470(10) 0.0797(11) Uani 1 1 d . . . . .
H42 H 0.378797 0.107669 0.445255 0.096 Uiso 1 1 calc R U . . .
C43 C 0.3266(2) 0.14836(9) 0.36822(9) 0.0505(6) Uani 1 1 d . . . . .
C44 C 0.51657(14) 0.21639(9) 0.28343(9) 0.0391(5) Uani 1 1 d . . . . .
H44A H 0.458379 0.221444 0.248800 0.047 Uiso 1 1 calc R U . . .
H44B H 0.573858 0.191166 0.273319 0.047 Uiso 1 1 calc R U . . .
C45 C 0.56166(17) 0.28018(11) 0.30390(12) 0.0582(6) Uani 1 1 d . . . . .
H45A H 0.506384 0.304486 0.316006 0.087 Uiso 1 1 calc R U . . .
H45B H 0.583682 0.301738 0.272862 0.087 Uiso 1 1 calc R U . . .
H45C H 0.623784 0.275168 0.335957 0.087 Uiso 1 1 calc R U . . .
C46 C 0.2085(3) 0.14162(11) 0.36575(12) 0.0689(8) Uani 1 1 d . . . . .
H46A H 0.172607 0.181486 0.353103 0.083 Uiso 1 1 calc R U . . .
H46B H 0.199476 0.133320 0.404567 0.083 Uiso 1 1 calc R U . . .
C47 C 0.1524(3) 0.09032(13) 0.32637(15) 0.0837(10) Uani 1 1 d . . . . .
H47A H 0.153059 0.100583 0.287032 0.126 Uiso 1 1 calc R U . . .
H47B H 0.078072 0.086473 0.329900 0.126 Uiso 1 1 calc R U . . .
H47C H 0.189984 0.050996 0.336907 0.126 Uiso 1 1 calc R U . . .
C48 C -0.0140(6) 0.2963(3) 0.2251(3) 0.0224(13) Uani 0.500(5) 1 d . . P C 1
C48' C 0.0026(6) 0.3157(3) 0.2122(3) 0.0267(15) Uani 0.500(5) 1 d . . P C 2
C49 C -0.0801(5) 0.2764(3) 0.2592(3) 0.0304(13) Uani 0.500(5) 1 d . . P C 1
C49' C -0.0782(6) 0.2926(3) 0.2360(3) 0.0355(13) Uani 0.500(5) 1 d . . P C 2
C50 C -0.1757(4) 0.3074(3) 0.2576(3) 0.0376(12) Uani 0.500(5) 1 d . . P C 1
H50 H -0.221633 0.293414 0.280571 0.045 Uiso 0.500(5) 1 calc R U P C 1
C50' C -0.1698(5) 0.3299(4) 0.2344(3) 0.0403(14) Uani 0.500(5) 1 d . . P C 2
H50A H -0.226335 0.315102 0.250177 0.048 Uiso 0.500(5) 1 calc R U P C 2
C51 C -0.2044(5) 0.3582(4) 0.2231(2) 0.0350(13) Uani 0.500(5) 1 d . . P C 1
H51 H -0.269277 0.379592 0.222744 0.042 Uiso 0.500(5) 1 calc R U P C 1
C51' C -0.1765(6) 0.3879(4) 0.2097(3) 0.0458(16) Uani 0.500(5) 1 d . . P C 2
H51A H -0.238684 0.412415 0.207884 0.055 Uiso 0.500(5) 1 calc R U P C 2
C52 C -0.1387(5) 0.3778(3) 0.1890(3) 0.0454(13) Uani 0.500(5) 1 d . . P C 1
H52 H -0.159112 0.413006 0.165376 0.054 Uiso 0.500(5) 1 calc R U P C 1
C52' C -0.0956(4) 0.4105(3) 0.18799(19) 0.0443(13) Uani 0.500(5) 1 d . . P C 2
H52A H -0.102524 0.450506 0.171245 0.053 Uiso 0.500(5) 1 calc R U P C 2
C53 C -0.0416(4) 0.3469(3) 0.1881(2) 0.0411(12) Uani 0.500(5) 1 d . . P C 1
C53' C -0.0028(5) 0.3764(3) 0.18964(19) 0.0380(14) Uani 0.500(5) 1 d . . P C 2
C54 C -0.0493(4) 0.2219(3) 0.3002(4) 0.0574(16) Uani 0.500(5) 1 d . . P C 1
H54A H 0.003641 0.196360 0.286428 0.069 Uiso 0.500(5) 1 calc R U P C 1
H54B H -0.012204 0.238983 0.337529 0.069 Uiso 0.500(5) 1 calc R U P C 1
C54' C -0.0648(4) 0.2297(4) 0.2658(3) 0.0479(13) Uani 0.500(5) 1 d . . P C 2
H54C H -0.056896 0.197926 0.237550 0.057 Uiso 0.500(5) 1 calc R U P C 2
H54D H 0.003100 0.230492 0.295318 0.057 Uiso 0.500(5) 1 calc R U P C 2
C55 C -0.1347(7) 0.1803(4) 0.3094(4) 0.087(3) Uani 0.500(5) 1 d . . P C 1
H55A H -0.181014 0.202690 0.329566 0.131 Uiso 0.500(5) 1 calc R U P C 1
H55B H -0.102552 0.144565 0.332049 0.131 Uiso 0.500(5) 1 calc R U P C 1
H55C H -0.177484 0.165933 0.272633 0.131 Uiso 0.500(5) 1 calc R U P C 1
C55' C -0.1524(5) 0.2090(4) 0.2933(3) 0.0611(17) Uani 0.500(5) 1 d . . P C 2
H55D H -0.164203 0.240680 0.320138 0.092 Uiso 0.500(5) 1 calc R U P C 2
H55E H -0.131522 0.169952 0.313594 0.092 Uiso 0.500(5) 1 calc R U P C 2
H55F H -0.218676 0.202687 0.264069 0.092 Uiso 0.500(5) 1 calc R U P C 2
C56 C 0.0254(4) 0.3663(3) 0.1467(2) 0.0583(16) Uani 0.500(5) 1 d . . P C 1
H56A H 0.080881 0.334520 0.146240 0.070 Uiso 0.500(5) 1 calc R U P C 1
H56B H -0.021097 0.369335 0.107944 0.070 Uiso 0.500(5) 1 calc R U P C 1
C56' C 0.0801(7) 0.4007(3) 0.1678(4) 0.059(2) Uani 0.500(5) 1 d . . P C 2
H56C H 0.148083 0.391904 0.195796 0.071 Uiso 0.500(5) 1 calc R U P C 2
H56D H 0.071265 0.446287 0.166364 0.071 Uiso 0.500(5) 1 calc R U P C 2
C57 C 0.0773(7) 0.4265(4) 0.1633(4) 0.065(2) Uani 0.500(5) 1 d . . P C 1
H57A H 0.024345 0.455879 0.171218 0.097 Uiso 0.500(5) 1 calc R U P C 1
H57B H 0.106981 0.442538 0.132286 0.097 Uiso 0.500(5) 1 calc R U P C 1
H57C H 0.135256 0.421301 0.197401 0.097 Uiso 0.500(5) 1 calc R U P C 1
C57' C 0.0946(5) 0.3804(2) 0.1108(2) 0.0599(16) Uani 0.500(5) 1 d . . P C 2
H57D H 0.115212 0.336566 0.112445 0.090 Uiso 0.500(5) 1 calc R U P C 2
H57E H 0.150969 0.405340 0.100356 0.090 Uiso 0.500(5) 1 calc R U P C 2
H57F H 0.027203 0.385996 0.082254 0.090 Uiso 0.500(5) 1 calc R U P C 2
C58 C 0.3654(2) 0.39414(9) 0.24385(9) 0.0559(7) Uani 1 1 d . . . . .
H59 H 0.352701 0.415497 0.275963 0.067 Uiso 1 1 calc R U . . .
C59 C 0.4310(3) 0.42178(9) 0.21412(9) 0.0594(7) Uani 1 1 d . . . . .
H60 H 0.461451 0.461186 0.225632 0.071 Uiso 1 1 calc R U . . .
C60 C 0.4536(2) 0.39229(9) 0.16672(8) 0.0439(5) Uani 1 1 d . . . . .
C61 C 0.40264(18) 0.33465(9) 0.15237(8) 0.0402(5) Uani 1 1 d . . . . .
H62 H 0.413664 0.312196 0.120469 0.048 Uiso 1 1 calc R U . . .
C62 C 0.33719(17) 0.31114(9) 0.18459(7) 0.0378(4) Uani 1 1 d . . . . .
H63 H 0.303247 0.272506 0.173448 0.045 Uiso 1 1 calc R U . . .
C63 C 0.5691(3) 0.47801(11) 0.15271(12) 0.0725(8) Uani 1 1 d . . . . .
H64A H 0.513189 0.509745 0.149019 0.109 Uiso 1 1 calc R U . . .
H64B H 0.616984 0.488438 0.127937 0.109 Uiso 1 1 calc R U . . .
H64C H 0.610332 0.476225 0.192208 0.109 Uiso 1 1 calc R U . . .
C64 C 0.5443(2) 0.38549(13) 0.08936(12) 0.0664(7) Uani 1 1 d . . . . .
H65A H 0.573370 0.344539 0.101992 0.100 Uiso 1 1 calc R U . . .
H65B H 0.597409 0.409013 0.074741 0.100 Uiso 1 1 calc R U . . .
H65C H 0.478860 0.380632 0.059263 0.100 Uiso 1 1 calc R U . . .
C65 C 0.8043(8) 0.4416(4) -0.0584(3) 0.055(2) Uani 0.512(4) 1 d . . P D 1
C65' C 0.8994(4) 0.4581(2) -0.0390(2) 0.0525(13) Uani 0.488(4) 1 d . . P D 2
C66 C 0.8213(4) 0.4146(2) -0.0065(2) 0.0549(13) Uani 0.512(4) 1 d . . P D 1
H66 H 0.863445 0.378028 0.000979 0.066 Uiso 0.512(4) 1 calc R U P D 1
C66' C 0.8947(5) 0.4782(3) 0.0148(2) 0.0722(17) Uani 0.488(4) 1 d . . P D 2
H66' H 0.958073 0.478066 0.044340 0.087 Uiso 0.488(4) 1 calc R U P D 2
C67 C 0.7772(4) 0.4402(2) 0.03619(17) 0.0454(11) Uani 0.512(4) 1 d . . P D 1
H67 H 0.788043 0.420634 0.072240 0.055 Uiso 0.512(4) 1 calc R U P D 1
C67' C 0.7990(7) 0.4986(4) 0.0263(3) 0.090(2) Uani 0.488(4) 1 d . . P D 2
H67' H 0.799560 0.512804 0.063462 0.108 Uiso 0.488(4) 1 calc R U P D 2
C68 C 0.7188(5) 0.4931(3) 0.0255(3) 0.0530(14) Uani 0.512(4) 1 d . . P D 1
H68 H 0.688621 0.511405 0.053838 0.064 Uiso 0.512(4) 1 calc R U P D 1
C68' C 0.7075(9) 0.4989(5) -0.0123(6) 0.075(3) Uani 0.488(4) 1 d . . P D 2
H68' H 0.642282 0.511170 -0.003311 0.091 Uiso 0.488(4) 1 calc R U P D 2
C69 C 0.7041(8) 0.5202(4) -0.0287(5) 0.059(2) Uani 0.512(4) 1 d . . P D 1
H69 H 0.662998 0.557133 -0.036461 0.070 Uiso 0.512(4) 1 calc R U P D 1
C69' C 0.7112(9) 0.4806(6) -0.0667(6) 0.076(3) Uani 0.488(4) 1 d . . P D 2
H69' H 0.647577 0.482247 -0.096046 0.092 Uiso 0.488(4) 1 calc R U P D 2
C70 C 0.7442(7) 0.4969(5) -0.0683(4) 0.059(2) Uani 0.512(4) 1 d . . P D 1
H70 H 0.733160 0.516913 -0.104114 0.071 Uiso 0.512(4) 1 calc R U P D 1
C70' C 0.8029(7) 0.4604(4) -0.0789(4) 0.0568(19) Uani 0.488(4) 1 d . . P D 2
H70' H 0.800927 0.447274 -0.116540 0.068 Uiso 0.488(4) 1 calc R U P D 2
C71 C 0.8519(6) 0.4164(3) -0.1052(3) 0.087(2) Uani 0.512(4) 1 d . . P D 1
H71A H 0.929674 0.411956 -0.091285 0.130 Uiso 0.512(4) 1 calc R U P D 1
H71B H 0.836739 0.445016 -0.137539 0.130 Uiso 0.512(4) 1 calc R U P D 1
H71C H 0.820242 0.375847 -0.117304 0.130 Uiso 0.512(4) 1 calc R U P D 1
C71' C 1.0010(5) 0.4375(3) -0.0521(4) 0.094(2) Uani 0.488(4) 1 d . . P D 2
H71D H 1.018658 0.464819 -0.080920 0.141 Uiso 0.488(4) 1 calc R U P D 2
H71E H 0.992908 0.394896 -0.066516 0.141 Uiso 0.488(4) 1 calc R U P D 2
H71F H 1.058621 0.439092 -0.017516 0.141 Uiso 0.488(4) 1 calc R U P D 2

loop_
_atom_site_aniso_label
_atom_site_aniso_U_11
_atom_site_aniso_U_22
_atom_site_aniso_U_33
_atom_site_aniso_U_23
_atom_site_aniso_U_13
_atom_site_aniso_U_12
Mg1 0.0196(3) 0.0191(3) 0.0214(3) -0.00270(19) 0.0028(2) -0.00069(19)
Mg2 0.0230(3) 0.0233(3) 0.0236(3) -0.0069(2) -0.0009(2) 0.0044(2)
N1 0.0215(7) 0.0236(7) 0.0294(7) -0.0044(6) 0.0067(5) -0.0021(5)
N2 0.0271(7) 0.0202(7) 0.0257(7) -0.0026(5) 0.0062(5) -0.0028(5)
N3 0.0227(7) 0.0265(7) 0.0247(7) -0.0028(5) 0.0016(5) 0.0009(5)
N4 0.0306(8) 0.0318(8) 0.0322(8) -0.0006(6) -0.0063(6) 0.0045(6)
N5 0.0225(7) 0.0207(7) 0.0265(7) -0.0035(5) 0.0067(5) -0.0001(5)
N6 0.0245(8) 0.0612(11) 0.0441(9) -0.0315(8) -0.0106(7) 0.0194(7)
N7 0.0715(12) 0.0260(8) 0.0245(8) -0.0023(6) 0.0096(8) -0.0027(8)
N8 0.0904(15) 0.0303(9) 0.0468(10) 0.0014(8) 0.0299(10) -0.0012(9)
C1 0.0321(9) 0.0354(10) 0.0340(9) -0.0067(7) 0.0134(8) -0.0017(7)
C2 0.0195(8) 0.0272(8) 0.0268(8) -0.0020(6) 0.0045(6) 0.0043(6)
C3 0.0241(8) 0.0244(8) 0.0273(8) -0.0085(6) 0.0048(6) 0.0017(6)
C4 0.0238(8) 0.0207(8) 0.0300(8) -0.0051(6) 0.0030(6) 0.0000(6)
C5 0.0452(11) 0.0244(9) 0.0419(10) -0.0104(8) 0.0149(9) -0.0064(8)
C6 0.0314(9) 0.0321(9) 0.0344(9) -0.0106(7) 0.0146(7) -0.0090(7)
C7 0.0296(9) 0.0505(12) 0.0329(9) -0.0165(8) 0.0089(7) -0.0137(8)
C8 0.0381(11) 0.0766(16) 0.0413(11) -0.0174(11) 0.0103(9) -0.0275(11)
C9 0.0571(15) 0.0766(17) 0.0511(13) -0.0196(12) 0.0206(11) -0.0443(13)
C10 0.0718(17) 0.0475(13) 0.0606(14) -0.0045(11) 0.0274(13) -0.0286(12)
C11 0.0487(12) 0.0364(11) 0.0552(13) -0.0035(9) 0.0218(10) -0.0126(9)
C12 0.0257(9) 0.0577(13) 0.0417(11) -0.0056(9) -0.0001(8) -0.0036(9)
C13 0.0300(11) 0.0763(16) 0.0529(13) -0.0201(12) -0.0012(9) 0.0038(10)
C14 0.0575(14) 0.0373(12) 0.0806(17) 0.0163(11) 0.0224(13) -0.0037(10)
C15 0.102(2) 0.0615(17) 0.0681(18) -0.0025(14) 0.0225(16) 0.0058(16)
C16 0.0460(10) 0.0164(8) 0.0283(8) -0.0041(6) 0.0105(8) -0.0064(7)
C17 0.0637(13) 0.0224(9) 0.0378(10) 0.0048(8) 0.0037(9) -0.0058(9)
C18 0.100(2) 0.0310(11) 0.0391(12) 0.0104(9) 0.0056(12) -0.0146(12)
C19 0.113(2) 0.0284(11) 0.0436(12) -0.0007(9) 0.0343(13) -0.0263(12)
C20 0.0754(15) 0.0285(10) 0.0465(12) -0.0131(9) 0.0337(11) -0.0241(10)
C21 0.0490(11) 0.0227(8) 0.0338(9) -0.0114(7) 0.0188(8) -0.0135(8)
C22 0.0596(14) 0.0409(12) 0.0567(14) 0.0182(10) -0.0119(11) -0.0008(10)
C23 0.0634(17) 0.0636(17) 0.098(2) 0.0219(16) -0.0011(15) 0.0083(14)
C24 0.0339(10) 0.0417(11) 0.0400(10) -0.0138(8) 0.0153(8) -0.0155(8)
C25 0.0357(11) 0.0581(14) 0.0565(13) -0.0118(11) 0.0171(10) 0.0005(10)
C26 0.0261(8) 0.0232(8) 0.0281(8) -0.0054(6) 0.0038(7) 0.0015(6)
C27 0.0310(9) 0.0253(8) 0.0238(8) -0.0061(6) 0.0016(7) -0.0009(7)
C28 0.0248(8) 0.0227(8) 0.0290(8) -0.0001(6) -0.0007(7) -0.0026(6)
C29 0.0264(9) 0.0350(10) 0.0335(9) -0.0094(7) 0.0010(7) 0.0075(7)
C30 0.0269(9) 0.0368(10) 0.0251(8) -0.0089(7) 0.0018(7) 0.0040(7)
C31 0.0473(12) 0.0431(11) 0.0312(10) 0.0014(8) -0.0120(8) 0.0030(9)
C32 0.0235(9) 0.0508(12) 0.0478(11) 0.0096(9) -0.0001(8) 0.0068(8)
C33 0.0388(10) 0.0298(10) 0.0438(11) -0.0136(8) 0.0095(8) 0.0042(8)
C34 0.0222(8) 0.0232(8) 0.0354(9) -0.0087(7) 0.0113(7) -0.0032(6)
C35 0.0230(8) 0.0401(10) 0.0376(10) -0.0230(8) 0.0042(7) -0.0009(7)
C36 0.0233(9) 0.0608(13) 0.0435(11) -0.0309(10) -0.0050(8) 0.0082(9)
C37 0.0304(11) 0.097(2) 0.0603(14) -0.0546(14) -0.0134(10) 0.0200(12)
C38 0.0451(10) 0.0192(8) 0.0262(8) -0.0036(6) 0.0067(7) 0.0089(7)
C39 0.0383(10) 0.0309(9) 0.0330(9) -0.0121(7) -0.0062(8) 0.0148(8)
C40 0.0724(16) 0.0454(13) 0.0483(13) -0.0219(11) -0.0251(12) 0.0328(12)
C41 0.159(3) 0.0422(14) 0.0342(13) -0.0062(11) -0.0280(17) 0.0489(18)
C42 0.174(4) 0.0308(12) 0.0302(12) 0.0080(9) 0.0155(17) 0.0273(17)
C43 0.0973(19) 0.0218(9) 0.0383(11) 0.0015(8) 0.0275(11) 0.0084(10)
C44 0.0209(9) 0.0432(11) 0.0508(12) -0.0153(9) 0.0037(8) 0.0069(8)
C45 0.0289(11) 0.0565(14) 0.0849(18) -0.0248(13) 0.0048(11) -0.0077(10)
C46 0.119(2) 0.0380(12) 0.0717(17) 0.0042(11) 0.0658(17) -0.0087(13)
C47 0.120(3) 0.0487(15) 0.104(2) -0.0067(15) 0.071(2) -0.0277(16)
C48 0.015(3) 0.031(3) 0.020(3) -0.004(2) 0.002(2) 0.004(2)
C48' 0.023(3) 0.035(4) 0.020(3) -0.007(2) 0.001(2) 0.005(3)
C49 0.020(2) 0.037(4) 0.034(3) 0.001(2) 0.007(3) 0.005(2)
C49' 0.025(3) 0.046(4) 0.031(3) -0.006(3) 0.000(3) 0.007(3)
C50 0.028(2) 0.048(3) 0.039(3) 0.005(2) 0.012(2) 0.008(2)
C50' 0.026(3) 0.055(5) 0.038(3) -0.009(3) 0.003(3) 0.010(3)
C51 0.023(3) 0.041(4) 0.037(3) -0.003(3) 0.000(2) 0.014(2)
C51' 0.043(4) 0.051(4) 0.038(3) -0.014(3) -0.002(2) 0.027(3)
C52 0.035(3) 0.044(3) 0.056(3) 0.015(3) 0.008(2) 0.017(3)
C52' 0.044(3) 0.040(3) 0.042(2) -0.009(2) -0.006(2) 0.016(2)
C53 0.035(3) 0.043(3) 0.042(3) 0.005(3) 0.003(2) 0.015(3)
C53' 0.044(3) 0.026(2) 0.032(2) -0.0172(19) -0.016(2) 0.014(2)
C54 0.029(2) 0.069(4) 0.075(4) 0.030(3) 0.015(3) 0.010(2)
C54' 0.025(2) 0.069(5) 0.052(4) 0.001(3) 0.013(2) 0.003(2)
C55 0.075(5) 0.056(4) 0.117(6) 0.027(4) -0.006(4) -0.009(3)
C55' 0.056(3) 0.076(5) 0.057(3) -0.021(3) 0.023(3) -0.001(3)
C56 0.056(3) 0.052(3) 0.060(3) 0.004(3) 0.001(3) 0.015(3)
C56' 0.075(5) 0.023(3) 0.060(4) -0.010(3) -0.025(3) 0.001(3)
C57 0.063(4) 0.066(6) 0.069(4) -0.016(4) 0.023(3) -0.022(4)
C57' 0.074(4) 0.044(3) 0.055(3) -0.006(2) 0.001(2) 0.012(2)
C58 0.115(2) 0.0269(10) 0.0315(10) -0.0070(8) 0.0288(12) -0.0142(11)
C59 0.122(2) 0.0229(10) 0.0405(12) -0.0064(8) 0.0335(13) -0.0165(12)
C60 0.0772(15) 0.0256(9) 0.0299(9) 0.0049(7) 0.0146(10) 0.0036(9)
C61 0.0645(13) 0.0293(10) 0.0253(9) -0.0025(7) 0.0074(9) 0.0053(9)
C62 0.0581(12) 0.0261(9) 0.0256(9) -0.0026(7) 0.0024(8) 0.0011(8)
C63 0.125(3) 0.0307(12) 0.0739(17) 0.0057(11) 0.0478(18) -0.0109(13)
C64 0.0772(18) 0.0624(16) 0.0715(17) -0.0120(13) 0.0419(15) 0.0003(14)
C65 0.064(4) 0.060(5) 0.044(4) -0.011(3) 0.020(3) -0.015(4)
C65' 0.052(3) 0.043(3) 0.064(3) -0.009(2) 0.015(2) -0.008(2)
C66 0.046(2) 0.032(2) 0.081(3) -0.006(2) 0.002(2) 0.0077(18)
C66' 0.076(4) 0.074(4) 0.060(3) -0.002(3) 0.000(3) -0.001(3)
C67 0.055(3) 0.044(2) 0.033(2) 0.0033(17) 0.0034(18) -0.0108(19)
C67' 0.099(6) 0.100(6) 0.081(5) -0.035(4) 0.042(5) -0.007(4)
C68 0.062(4) 0.046(3) 0.060(3) -0.009(3) 0.032(3) -0.005(2)
C68' 0.069(6) 0.077(8) 0.093(10) -0.017(7) 0.045(7) -0.018(6)
C69 0.049(3) 0.057(5) 0.072(5) 0.025(4) 0.019(3) 0.002(3)
C69' 0.051(6) 0.076(7) 0.098(7) -0.006(5) 0.009(4) -0.010(4)
C70 0.052(5) 0.065(5) 0.061(4) 0.029(4) 0.014(4) 0.003(4)
C70' 0.054(4) 0.051(5) 0.060(5) -0.013(4) 0.003(4) -0.010(3)
C71 0.127(6) 0.076(4) 0.069(4) -0.013(3) 0.045(4) 0.014(4)
C71' 0.062(4) 0.081(5) 0.148(7) -0.022(4) 0.045(4) -0.009(3)

_geom_special_details            
;
 All esds (except the esd in the dihedral angle between two l.s. planes)
 are estimated using the full covariance matrix.  The cell esds are taken
 into account individually in the estimation of esds in distances, angles
 and torsion angles; correlations between esds in cell parameters are only
 used when they are defined by crystal symmetry.  An approximate (isotropic)
 treatment of cell esds is used for estimating esds involving l.s. planes.
;

loop_
_geom_bond_atom_site_label_1
_geom_bond_atom_site_label_2
_geom_bond_distance
_geom_bond_site_symmetry_2
_geom_bond_publ_flag
Mg1 N1 2.1390(14) . ?
Mg1 N2 2.1455(14) . ?
Mg1 N3 2.2229(14) . ?
Mg1 Mg2 3.0368(7) . ?
Mg2 N6 2.1199(16) . ?
Mg2 N5 2.1564(14) . ?
Mg2 N7 2.2226(18) . ?
N1 C2 1.332(2) . ?
N1 C6 1.436(2) . ?
N2 C4 1.327(2) . ?
N2 C16 1.434(2) . ?
N3 C30 1.343(2) . ?
N3 C26 1.347(2) . ?
N4 C28 1.363(2) . ?
N4 C32 1.452(3) . ?
N4 C31 1.454(2) . ?
N5 C34 1.331(2) . ?
N5 C38 1.428(2) . ?
N6 C36 1.324(2) . ?
N6 C48' 1.461(8) . ?
N6 C48 1.469(8) . ?
N7 C58 1.343(3) . ?
N7 C62 1.348(2) . ?
N8 C60 1.363(3) . ?
N8 C64 1.434(3) . ?
N8 C63 1.454(3) . ?
C1 C2 1.516(2) . ?
C1 H1A 0.9800 . ?
C1 H1B 0.9800 . ?
C1 H1C 0.9800 . ?
C2 C3 1.401(2) . ?
C3 C4 1.405(2) . ?
C3 H3 0.9500 . ?
C4 C5 1.519(2) . ?
C5 H5A 0.9800 . ?
C5 H5B 0.9800 . ?
C5 H5C 0.9800 . ?
C6 C11 1.397(3) . ?
C6 C7 1.409(3) . ?
C7 C8 1.394(3) . ?
C7 C12 1.510(3) . ?
C8 C9 1.378(4) . ?
C8 H8 0.9500 . ?
C9 C10 1.377(4) . ?
C9 H9 0.9500 . ?
C10 C11 1.404(3) . ?
C10 H10 0.9500 . ?
C11 C14 1.523(3) . ?
C12 C13 1.526(3) . ?
C12 H12A 0.9900 . ?
C12 H12B 0.9900 . ?
C13 H13A 0.9800 . ?
C13 H13B 0.9800 . ?
C13 H13C 0.9800 . ?
C14 C15 1.464(4) . ?
C14 H14A 0.9900 . ?
C14 H14B 0.9900 . ?
C15 H15A 0.9800 . ?
C15 H15B 0.9800 . ?
C15 H15C 0.9800 . ?
C16 C21 1.399(3) . ?
C16 C17 1.407(3) . ?
C17 C18 1.393(3) . ?
C17 C22 1.507(3) . ?
C18 C19 1.378(4) . ?
C18 H18 0.9500 . ?
C19 C20 1.380(4) . ?
C19 H19 0.9500 . ?
C20 C21 1.398(3) . ?
C20 H20 0.9500 . ?
C21 C24 1.513(3) . ?
C22 C23 1.500(4) . ?
C22 H22A 0.9900 . ?
C22 H22B 0.9900 . ?
C23 H23A 0.9800 . ?
C23 H23B 0.9800 . ?
C23 H23C 0.9800 . ?
C24 C25 1.531(3) . ?
C24 H24A 0.9900 . ?
C24 H24B 0.9900 . ?
C25 H25A 0.9800 . ?
C25 H25B 0.9800 . ?
C25 H25C 0.9800 . ?
C26 C27 1.374(2) . ?
C26 H26 0.9500 . ?
C27 C28 1.405(2) . ?
C27 H27 0.9500 . ?
C28 C29 1.406(2) . ?
C29 C30 1.372(2) . ?
C29 H29 0.9500 . ?
C30 H30 0.9500 . ?
C31 H31A 0.9800 . ?
C31 H31B 0.9800 . ?
C31 H31C 0.9800 . ?
C32 H32A 0.9800 . ?
C32 H32B 0.9800 . ?
C32 H32C 0.9800 . ?
C33 C34 1.518(2) . ?
C33 H33A 0.9800 . ?
C33 H33B 0.9800 . ?
C33 H33C 0.9800 . ?
C34 C35 1.402(3) . ?
C35 C36 1.407(3) . ?
C35 H35 0.9500 . ?
C36 C37 1.521(3) . ?
C37 H37A 0.9800 . ?
C37 H37B 0.9800 . ?
C37 H37C 0.9800 . ?
C38 C39 1.405(3) . ?
C38 C43 1.407(3) . ?
C39 C40 1.404(3) . ?
C39 C44 1.496(3) . ?
C40 C41 1.372(5) . ?
C40 H40 0.9500 . ?
C41 C42 1.374(5) . ?
C41 H41 0.9500 . ?
C42 C43 1.392(4) . ?
C42 H42 0.9500 . ?
C43 C46 1.509(4) . ?
C44 C45 1.530(3) . ?
C44 H44A 0.9900 . ?
C44 H44B 0.9900 . ?
C45 H45A 0.9800 . ?
C45 H45B 0.9800 . ?
C45 H45C 0.9800 . ?
C46 C47 1.527(4) . ?
C46 H46A 0.9900 . ?
C46 H46B 0.9900 . ?
C47 H47A 0.9800 . ?
C47 H47B 0.9800 . ?
C47 H47C 0.9800 . ?
C48 C49 1.382(7) . ?
C48 C53 1.404(8) . ?
C48' C49' 1.392(8) . ?
C48' C53' 1.414(8) . ?
C49 C50 1.389(8) . ?
C49 C54 1.530(8) . ?
C49' C50' 1.416(10) . ?
C49' C54' 1.528(8) . ?
C50 C51 1.375(8) . ?
C50 H50 0.9500 . ?
C50' C51' 1.381(9) . ?
C50' H50A 0.9500 . ?
C51 C52 1.376(9) . ?
C51 H51 0.9500 . ?
C51' C52' 1.358(10) . ?
C51' H51A 0.9500 . ?
C52 C53 1.418(8) . ?
C52 H52 0.9500 . ?
C52' C53' 1.391(6) . ?
C52' H52A 0.9500 . ?
C53 C56 1.523(8) . ?
C53' C56' 1.396(12) . ?
C54 C55 1.474(9) . ?
C54 H54A 0.9900 . ?
C54 H54B 0.9900 . ?
C54' C55' 1.501(8) . ?
C54' H54C 0.9900 . ?
C54' H54D 0.9900 . ?
C55 H55A 0.9800 . ?
C55 H55B 0.9800 . ?
C55 H55C 0.9800 . ?
C55' H55D 0.9800 . ?
C55' H55E 0.9800 . ?
C55' H55F 0.9800 . ?
C56 C57 1.473(9) . ?
C56 H56A 0.9900 . ?
C56 H56B 0.9900 . ?
C56' C57' 1.502(10) . ?
C56' H56C 0.9900 . ?
C56' H56D 0.9900 . ?
C57 H57A 0.9800 . ?
C57 H57B 0.9800 . ?
C57 H57C 0.9800 . ?
C57' H57D 0.9800 . ?
C57' H57E 0.9800 . ?
C57' H57F 0.9800 . ?
C58 C59 1.366(3) . ?
C58 H59 0.9500 . ?
C59 C60 1.401(3) . ?
C59 H60 0.9500 . ?
C60 C61 1.410(3) . ?
C61 C62 1.370(3) . ?
C61 H62 0.9500 . ?
C62 H63 0.9500 . ?
C63 H64A 0.9800 . ?
C63 H64B 0.9800 . ?
C63 H64C 0.9800 . ?
C64 H65A 0.9800 . ?
C64 H65B 0.9800 . ?
C64 H65C 0.9800 . ?
C65 C66 1.354(9) . ?
C65 C70 1.410(15) . ?
C65 C71 1.510(10) . ?
C65' C70' 1.381(10) . ?
C65' C66' 1.388(8) . ?
C65' C71' 1.479(8) . ?
C66 C67 1.402(7) . ?
C66 H66 0.9500 . ?
C66' C67' 1.392(10) . ?
C66' H66' 0.9500 . ?
C67 C68 1.356(8) . ?
C67 H67 0.9500 . ?
C67' C68' 1.318(14) . ?
C67' H67' 0.9500 . ?
C68 C69 1.409(10) . ?
C68 H68 0.9500 . ?
C68' C69' 1.39(2) . ?
C68' H68' 0.9500 . ?
C69 C70 1.291(18) . ?
C69 H69 0.9500 . ?
C69' C70' 1.350(17) . ?
C69' H69' 0.9500 . ?
C70 H70 0.9500 . ?
C70' H70' 0.9500 . ?
C71 H71A 0.9800 . ?
C71 H71B 0.9800 . ?
C71 H71C 0.9800 . ?
C71' H71D 0.9800 . ?
C71' H71E 0.9800 . ?
C71' H71F 0.9800 . ?

loop_
_geom_angle_atom_site_label_1
_geom_angle_atom_site_label_2
_geom_angle_atom_site_label_3
_geom_angle
_geom_angle_site_symmetry_1
_geom_angle_site_symmetry_3
_geom_angle_publ_flag
N1 Mg1 N2 87.04(5) . . ?
N1 Mg1 N3 95.42(5) . . ?
N2 Mg1 N3 98.30(5) . . ?
N1 Mg1 Mg2 135.22(4) . . ?
N2 Mg1 Mg2 123.32(4) . . ?
N3 Mg1 Mg2 109.69(4) . . ?
N6 Mg2 N5 87.01(6) . . ?
N6 Mg2 N7 95.60(8) . . ?
N5 Mg2 N7 94.45(6) . . ?
N6 Mg2 Mg1 128.39(5) . . ?
N5 Mg2 Mg1 128.77(4) . . ?
N7 Mg2 Mg1 113.76(4) . . ?
C2 N1 C6 115.39(14) . . ?
C2 N1 Mg1 123.31(11) . . ?
C6 N1 Mg1 121.29(10) . . ?
C4 N2 C16 116.82(13) . . ?
C4 N2 Mg1 124.07(11) . . ?
C16 N2 Mg1 119.01(10) . . ?
C30 N3 C26 115.12(14) . . ?
C30 N3 Mg1 120.44(11) . . ?
C26 N3 Mg1 124.44(11) . . ?
C28 N4 C32 120.28(15) . . ?
C28 N4 C31 119.89(15) . . ?
C32 N4 C31 117.87(15) . . ?
C34 N5 C38 117.68(13) . . ?
C34 N5 Mg2 124.18(11) . . ?
C38 N5 Mg2 118.10(10) . . ?
C36 N6 C48' 118.2(3) . . ?
C36 N6 C48 115.4(3) . . ?
C36 N6 Mg2 125.71(12) . . ?
C48' N6 Mg2 115.1(3) . . ?
C48 N6 Mg2 117.5(3) . . ?
C58 N7 C62 115.05(18) . . ?
C58 N7 Mg2 121.31(13) . . ?
C62 N7 Mg2 123.42(13) . . ?
C60 N8 C64 120.51(19) . . ?
C60 N8 C63 120.14(19) . . ?
C64 N8 C63 119.3(2) . . ?
C2 C1 H1A 109.5 . . ?
C2 C1 H1B 109.5 . . ?
H1A C1 H1B 109.5 . . ?
C2 C1 H1C 109.5 . . ?
H1A C1 H1C 109.5 . . ?
H1B C1 H1C 109.5 . . ?
N1 C2 C3 124.53(15) . . ?
N1 C2 C1 120.27(15) . . ?
C3 C2 C1 115.16(14) . . ?
C2 C3 C4 128.62(15) . . ?
C2 C3 H3 115.7 . . ?
C4 C3 H3 115.7 . . ?
N2 C4 C3 123.74(15) . . ?
N2 C4 C5 120.43(15) . . ?
C3 C4 C5 115.79(14) . . ?
C4 C5 H5A 109.5 . . ?
C4 C5 H5B 109.5 . . ?
H5A C5 H5B 109.5 . . ?
C4 C5 H5C 109.5 . . ?
H5A C5 H5C 109.5 . . ?
H5B C5 H5C 109.5 . . ?
C11 C6 C7 121.26(17) . . ?
C11 C6 N1 120.64(17) . . ?
C7 C6 N1 118.08(17) . . ?
C8 C7 C6 118.4(2) . . ?
C8 C7 C12 121.99(19) . . ?
C6 C7 C12 119.58(16) . . ?
C9 C8 C7 120.9(2) . . ?
C9 C8 H8 119.5 . . ?
C7 C8 H8 119.5 . . ?
C10 C9 C8 120.2(2) . . ?
C10 C9 H9 119.9 . . ?
C8 C9 H9 119.9 . . ?
C9 C10 C11 121.3(2) . . ?
C9 C10 H10 119.4 . . ?
C11 C10 H10 119.4 . . ?
C6 C11 C10 117.9(2) . . ?
C6 C11 C14 121.75(18) . . ?
C10 C11 C14 120.3(2) . . ?
C7 C12 C13 116.26(19) . . ?
C7 C12 H12A 108.2 . . ?
C13 C12 H12A 108.2 . . ?
C7 C12 H12B 108.2 . . ?
C13 C12 H12B 108.2 . . ?
H12A C12 H12B 107.4 . . ?
C12 C13 H13A 109.5 . . ?
C12 C13 H13B 109.5 . . ?
H13A C13 H13B 109.5 . . ?
C12 C13 H13C 109.5 . . ?
H13A C13 H13C 109.5 . . ?
H13B C13 H13C 109.5 . . ?
C15 C14 C11 114.8(2) . . ?
C15 C14 H14A 108.6 . . ?
C11 C14 H14A 108.6 . . ?
C15 C14 H14B 108.6 . . ?
C11 C14 H14B 108.6 . . ?
H14A C14 H14B 107.5 . . ?
C14 C15 H15A 109.5 . . ?
C14 C15 H15B 109.5 . . ?
H15A C15 H15B 109.5 . . ?
C14 C15 H15C 109.5 . . ?
H15A C15 H15C 109.5 . . ?
H15B C15 H15C 109.5 . . ?
C21 C16 C17 120.64(17) . . ?
C21 C16 N2 120.92(16) . . ?
C17 C16 N2 118.41(17) . . ?
C18 C17 C16 118.2(2) . . ?
C18 C17 C22 120.3(2) . . ?
C16 C17 C22 121.56(18) . . ?
C19 C18 C17 121.7(2) . . ?
C19 C18 H18 119.1 . . ?
C17 C18 H18 119.1 . . ?
C18 C19 C20 119.66(19) . . ?
C18 C19 H19 120.2 . . ?
C20 C19 H19 120.2 . . ?
C19 C20 C21 120.8(2) . . ?
C19 C20 H20 119.6 . . ?
C21 C20 H20 119.6 . . ?
C20 C21 C16 118.92(19) . . ?
C20 C21 C24 118.80(19) . . ?
C16 C21 C24 122.15(16) . . ?
C23 C22 C17 115.4(2) . . ?
C23 C22 H22A 108.4 . . ?
C17 C22 H22A 108.4 . . ?
C23 C22 H22B 108.4 . . ?
C17 C22 H22B 108.4 . . ?
H22A C22 H22B 107.5 . . ?
C22 C23 H23A 109.5 . . ?
C22 C23 H23B 109.5 . . ?
H23A C23 H23B 109.5 . . ?
C22 C23 H23C 109.5 . . ?
H23A C23 H23C 109.5 . . ?
H23B C23 H23C 109.5 . . ?
C21 C24 C25 110.54(16) . . ?
C21 C24 H24A 109.5 . . ?
C25 C24 H24A 109.5 . . ?
C21 C24 H24B 109.5 . . ?
C25 C24 H24B 109.5 . . ?
H24A C24 H24B 108.1 . . ?
C24 C25 H25A 109.5 . . ?
C24 C25 H25B 109.5 . . ?
H25A C25 H25B 109.5 . . ?
C24 C25 H25C 109.5 . . ?
H25A C25 H25C 109.5 . . ?
H25B C25 H25C 109.5 . . ?
N3 C26 C27 124.48(15) . . ?
N3 C26 H26 117.8 . . ?
C27 C26 H26 117.8 . . ?
C26 C27 C28 120.10(15) . . ?
C26 C27 H27 120.0 . . ?
C28 C27 H27 120.0 . . ?
N4 C28 C27 122.54(15) . . ?
N4 C28 C29 121.94(16) . . ?
C27 C28 C29 115.52(15) . . ?
C30 C29 C28 119.88(16) . . ?
C30 C29 H29 120.1 . . ?
C28 C29 H29 120.1 . . ?
N3 C30 C29 124.85(16) . . ?
N3 C30 H30 117.6 . . ?
C29 C30 H30 117.6 . . ?
N4 C31 H31A 109.5 . . ?
N4 C31 H31B 109.5 . . ?
H31A C31 H31B 109.5 . . ?
N4 C31 H31C 109.5 . . ?
H31A C31 H31C 109.5 . . ?
H31B C31 H31C 109.5 . . ?
N4 C32 H32A 109.5 . . ?
N4 C32 H32B 109.5 . . ?
H32A C32 H32B 109.5 . . ?
N4 C32 H32C 109.5 . . ?
H32A C32 H32C 109.5 . . ?
H32B C32 H32C 109.5 . . ?
C34 C33 H33A 109.5 . . ?
C34 C33 H33B 109.5 . . ?
H33A C33 H33B 109.5 . . ?
C34 C33 H33C 109.5 . . ?
H33A C33 H33C 109.5 . . ?
H33B C33 H33C 109.5 . . ?
N5 C34 C35 124.16(15) . . ?
N5 C34 C33 120.33(15) . . ?
C35 C34 C33 115.49(15) . . ?
C34 C35 C36 128.54(16) . . ?
C34 C35 H35 115.7 . . ?
C36 C35 H35 115.7 . . ?
N6 C36 C35 124.17(16) . . ?
N6 C36 C37 120.11(17) . . ?
C35 C36 C37 115.69(16) . . ?
C36 C37 H37A 109.5 . . ?
C36 C37 H37B 109.5 . . ?
H37A C37 H37B 109.5 . . ?
C36 C37 H37C 109.5 . . ?
H37A C37 H37C 109.5 . . ?
H37B C37 H37C 109.5 . . ?
C39 C38 C43 120.36(18) . . ?
C39 C38 N5 121.77(16) . . ?
C43 C38 N5 117.82(18) . . ?
C40 C39 C38 118.5(2) . . ?
C40 C39 C44 119.2(2) . . ?
C38 C39 C44 122.26(16) . . ?
C41 C40 C39 121.4(3) . . ?
C41 C40 H40 119.3 . . ?
C39 C40 H40 119.3 . . ?
C40 C41 C42 119.2(2) . . ?
C40 C41 H41 120.4 . . ?
C42 C41 H41 120.4 . . ?
C41 C42 C43 122.3(3) . . ?
C41 C42 H42 118.9 . . ?
C43 C42 H42 118.9 . . ?
C42 C43 C38 118.2(3) . . ?
C42 C43 C46 120.3(3) . . ?
C38 C43 C46 121.5(2) . . ?
C39 C44 C45 112.12(18) . . ?
C39 C44 H44A 109.2 . . ?
C45 C44 H44A 109.2 . . ?
C39 C44 H44B 109.2 . . ?
C45 C44 H44B 109.2 . . ?
H44A C44 H44B 107.9 . . ?
C44 C45 H45A 109.5 . . ?
C44 C45 H45B 109.5 . . ?
H45A C45 H45B 109.5 . . ?
C44 C45 H45C 109.5 . . ?
H45A C45 H45C 109.5 . . ?
H45B C45 H45C 109.5 . . ?
C43 C46 C47 114.7(2) . . ?
C43 C46 H46A 108.6 . . ?
C47 C46 H46A 108.6 . . ?
C43 C46 H46B 108.6 . . ?
C47 C46 H46B 108.6 . . ?
H46A C46 H46B 107.6 . . ?
C46 C47 H47A 109.5 . . ?
C46 C47 H47B 109.5 . . ?
H47A C47 H47B 109.5 . . ?
C46 C47 H47C 109.5 . . ?
H47A C47 H47C 109.5 . . ?
H47B C47 H47C 109.5 . . ?
C49 C48 C53 121.6(6) . . ?
C49 C48 N6 127.9(5) . . ?
C53 C48 N6 110.4(6) . . ?
C49' C48' C53' 121.2(6) . . ?
C49' C48' N6 108.8(5) . . ?
C53' C48' N6 129.6(6) . . ?
C48 C49 C50 119.6(6) . . ?
C48 C49 C54 121.7(5) . . ?
C50 C49 C54 118.7(5) . . ?
C48' C49' C50' 118.6(7) . . ?
C48' C49' C54' 120.1(5) . . ?
C50' C49' C54' 121.3(7) . . ?
C51 C50 C49 120.7(5) . . ?
C51 C50 H50 119.7 . . ?
C49 C50 H50 119.7 . . ?
C51' C50' C49' 119.6(6) . . ?
C51' C50' H50A 120.2 . . ?
C49' C50' H50A 120.2 . . ?
C50 C51 C52 119.6(5) . . ?
C50 C51 H51 120.2 . . ?
C52 C51 H51 120.2 . . ?
C52' C51' C50' 121.1(6) . . ?
C52' C51' H51A 119.4 . . ?
C50' C51' H51A 119.4 . . ?
C51 C52 C53 121.8(5) . . ?
C51 C52 H52 119.1 . . ?
C53 C52 H52 119.1 . . ?
C51' C52' C53' 121.6(6) . . ?
C51' C52' H52A 119.2 . . ?
C53' C52' H52A 119.2 . . ?
C48 C53 C52 116.6(5) . . ?
C48 C53 C56 122.5(5) . . ?
C52 C53 C56 120.9(5) . . ?
C52' C53' C56' 120.8(5) . . ?
C52' C53' C48' 117.7(7) . . ?
C56' C53' C48' 121.4(5) . . ?
C55 C54 C49 118.6(5) . . ?
C55 C54 H54A 107.7 . . ?
C49 C54 H54A 107.7 . . ?
C55 C54 H54B 107.7 . . ?
C49 C54 H54B 107.7 . . ?
H54A C54 H54B 107.1 . . ?
C55' C54' C49' 117.4(6) . . ?
C55' C54' H54C 107.9 . . ?
C49' C54' H54C 107.9 . . ?
C55' C54' H54D 107.9 . . ?
C49' C54' H54D 107.9 . . ?
H54C C54' H54D 107.2 . . ?
C54 C55 H55A 109.5 . . ?
C54 C55 H55B 109.5 . . ?
H55A C55 H55B 109.5 . . ?
C54 C55 H55C 109.5 . . ?
H55A C55 H55C 109.5 . . ?
H55B C55 H55C 109.5 . . ?
C54' C55' H55D 109.5 . . ?
C54' C55' H55E 109.5 . . ?
H55D C55' H55E 109.5 . . ?
C54' C55' H55F 109.5 . . ?
H55D C55' H55F 109.5 . . ?
H55E C55' H55F 109.5 . . ?
C57 C56 C53 110.6(6) . . ?
C57 C56 H56A 109.5 . . ?
C53 C56 H56A 109.5 . . ?
C57 C56 H56B 109.5 . . ?
C53 C56 H56B 109.5 . . ?
H56A C56 H56B 108.1 . . ?
C53' C56' C57' 120.5(6) . . ?
C53' C56' H56C 107.2 . . ?
C57' C56' H56C 107.2 . . ?
C53' C56' H56D 107.2 . . ?
C57' C56' H56D 107.2 . . ?
H56C C56' H56D 106.8 . . ?
C56 C57 H57A 109.5 . . ?
C56 C57 H57B 109.5 . . ?
H57A C57 H57B 109.5 . . ?
C56 C57 H57C 109.5 . . ?
H57A C57 H57C 109.5 . . ?
H57B C57 H57C 109.5 . . ?
C56' C57' H57D 109.5 . . ?
C56' C57' H57E 109.5 . . ?
H57D C57' H57E 109.5 . . ?
C56' C57' H57F 109.5 . . ?
H57D C57' H57F 109.5 . . ?
H57E C57' H57F 109.5 . . ?
N7 C58 C59 124.71(19) . . ?
N7 C58 H59 117.6 . . ?
C59 C58 H59 117.6 . . ?
C58 C59 C60 120.3(2) . . ?
C58 C59 H60 119.8 . . ?
C60 C59 H60 119.8 . . ?
N8 C60 C59 122.03(19) . . ?
N8 C60 C61 122.52(18) . . ?
C59 C60 C61 115.4(2) . . ?
C62 C61 C60 119.79(18) . . ?
C62 C61 H62 120.1 . . ?
C60 C61 H62 120.1 . . ?
N7 C62 C61 124.67(18) . . ?
N7 C62 H63 117.7 . . ?
C61 C62 H63 117.7 . . ?
N8 C63 H64A 109.5 . . ?
N8 C63 H64B 109.5 . . ?
H64A C63 H64B 109.5 . . ?
N8 C63 H64C 109.5 . . ?
H64A C63 H64C 109.5 . . ?
H64B C63 H64C 109.5 . . ?
N8 C64 H65A 109.5 . . ?
N8 C64 H65B 109.5 . . ?
H65A C64 H65B 109.5 . . ?
N8 C64 H65C 109.5 . . ?
H65A C64 H65C 109.5 . . ?
H65B C64 H65C 109.5 . . ?
C66 C65 C70 119.0(8) . . ?
C66 C65 C71 122.4(7) . . ?
C70 C65 C71 118.5(7) . . ?
C70' C65' C66' 114.6(6) . . ?
C70' C65' C71' 123.5(6) . . ?
C66' C65' C71' 121.9(6) . . ?
C65 C66 C67 120.6(5) . . ?
C65 C66 H66 119.7 . . ?
C67 C66 H66 119.7 . . ?
C65' C66' C67' 121.3(6) . . ?
C65' C66' H66' 119.3 . . ?
C67' C66' H66' 119.3 . . ?
C68 C67 C66 119.3(4) . . ?
C68 C67 H67 120.3 . . ?
C66 C67 H67 120.3 . . ?
C68' C67' C66' 122.7(8) . . ?
C68' C67' H67' 118.6 . . ?
C66' C67' H67' 118.6 . . ?
C67 C68 C69 118.4(6) . . ?
C67 C68 H68 120.8 . . ?
C69 C68 H68 120.8 . . ?
C67' C68' C69' 116.7(10) . . ?
C67' C68' H68' 121.6 . . ?
C69' C68' H68' 121.6 . . ?
C70 C69 C68 122.7(8) . . ?
C70 C69 H69 118.7 . . ?
C68 C69 H69 118.7 . . ?
C70' C69' C68' 121.7(11) . . ?
C70' C69' H69' 119.2 . . ?
C68' C69' H69' 119.2 . . ?
C69 C70 C65 120.0(7) . . ?
C69 C70 H70 120.0 . . ?
C65 C70 H70 120.0 . . ?
C69' C70' C65' 122.9(9) . . ?
C69' C70' H70' 118.6 . . ?
C65' C70' H70' 118.6 . . ?
C65 C71 H71A 109.5 . . ?
C65 C71 H71B 109.5 . . ?
H71A C71 H71B 109.5 . . ?
C65 C71 H71C 109.5 . . ?
H71A C71 H71C 109.5 . . ?
H71B C71 H71C 109.5 . . ?
C65' C71' H71D 109.5 . . ?
C65' C71' H71E 109.5 . . ?
H71D C71' H71E 109.5 . . ?
C65' C71' H71F 109.5 . . ?
H71D C71' H71F 109.5 . . ?
H71E C71' H71F 109.5 . . ?

_refine_diff_density_max         0.994
_refine_diff_density_min         -0.409
_refine_diff_density_rms         0.044

_shelx_res_file                  
;
REM  test_a.res in P2(1)/c
REM R1 =  0.0578 for   13579 Fo > 4sig(Fo)  and  0.0685 for all   16259 data
REM    905 parameters refined using      0 restraints
REM Highest difference peak  1.076,  deepest hole -0.435,  1-sigma level  0.050
TITL test_a.res in P2(1)/c
    C:\bono\GOODET~1\DEPMG-~3\DEPMG-~1\final.res
    created by SHELXL-2016/6 at 13:41:03 on 14-Jan-2020
CELL 0.71073 12.8246 21.5786 24.2161 90.000 103.493 90.000
ZERR 4.0000 0.0002 0.0003 0.0003 0.000 0.001 0.000
LATT 1
SYMM -X, 0.5+Y, 0.5-Z
SFAC C H N MG
UNIT 284 376 32 8
MERG 2
OMIT -2 50.5
SHEL 7.00 0.00
FMAP 2 1 53
GRID
PLAN 20 0 0
TEMP -150
SIZE 0.22 0.2 0.18
BOND $H
OMIT 1 3 7
L.S. 20
ACTA
WGHT    0.065800    4.413400
FVAR       0.31463   0.50030   0.51246
MG1   4    0.230327    0.366633    0.395705    11.00000    0.01957    0.01908 =
         0.02137   -0.00270    0.00276   -0.00069
MG2   4    0.225282    0.294518    0.287425    11.00000    0.02304    0.02329 =
         0.02363   -0.00685   -0.00092    0.00439
N1    3    0.123738    0.377635    0.451039    11.00000    0.02154    0.02365 =
         0.02938   -0.00437    0.00668   -0.00213
N2    3    0.256407    0.464802    0.403077    11.00000    0.02712    0.02016 =
         0.02570   -0.00264    0.00623   -0.00280
N3    3    0.370014    0.336506    0.463276    11.00000    0.02271    0.02650 =
         0.02466   -0.00284    0.00165    0.00087
N4    3    0.635121    0.272943    0.587265    11.00000    0.03060    0.03180 =
         0.03224   -0.00061   -0.00631    0.00450
N5    3    0.285033    0.202666    0.277959    11.00000    0.02252    0.02066 =
         0.02649   -0.00348    0.00671   -0.00006
N6    3    0.090637    0.271051    0.221612    11.00000    0.02451    0.06117 =
         0.04411   -0.03148   -0.01062    0.01944
N7    3    0.317484    0.338927    0.230971    11.00000    0.07146    0.02598 =
         0.02447   -0.00225    0.00957   -0.00274
N8    3    0.519573    0.418084    0.136325    11.00000    0.09045    0.03027 =
         0.04681    0.00144    0.02987   -0.00119
C1    1    0.067469    0.421791    0.533687    11.00000    0.03209    0.03543 =
         0.03401   -0.00671    0.01337   -0.00175
AFIX 137
H1A   2   -0.007850    0.430719    0.516016    11.00000   -1.50000
H1B   2    0.095122    0.453021    0.562804    11.00000   -1.50000
H1C   2    0.073134    0.380633    0.551243    11.00000   -1.50000
PART 2
AFIX   0
C2    1    0.132430    0.423338    0.488834    11.00000    0.01950    0.02725 =
         0.02684   -0.00202    0.00450    0.00430
PART 0
C3    1    0.196550    0.476090    0.489750    11.00000    0.02408    0.02441 =
         0.02729   -0.00854    0.00482    0.00170
AFIX  43
H3    2    0.208748    0.500038    0.523571    11.00000   -1.20000
AFIX   0
C4    1    0.245186    0.498265    0.447314    11.00000    0.02376    0.02072 =
         0.02998   -0.00506    0.00300    0.00001
C5    1    0.281764    0.565366    0.453296    11.00000    0.04517    0.02437 =
         0.04193   -0.01038    0.01486   -0.00638
AFIX 137
H5A   2    0.359902    0.567127    0.458942    11.00000   -1.50000
H5B   2    0.260988    0.584057    0.486026    11.00000   -1.50000
H5C   2    0.248007    0.588221    0.418780    11.00000   -1.50000
AFIX   0
C6    1    0.036831    0.335240    0.449555    11.00000    0.03136    0.03210 =
         0.03440   -0.01061    0.01460   -0.00901
C7    1   -0.065074    0.351043    0.416141    11.00000    0.02961    0.05046 =
         0.03286   -0.01646    0.00890   -0.01366
C8    1   -0.150956    0.311675    0.416707    11.00000    0.03809    0.07658 =
         0.04125   -0.01743    0.01031   -0.02747
AFIX  43
H8    2   -0.220637    0.322297    0.395378    11.00000   -1.20000
AFIX   0
C9    1   -0.136232    0.257562    0.447766    11.00000    0.05710    0.07659 =
         0.05107   -0.01958    0.02060   -0.04426
AFIX  43
H9    2   -0.195489    0.231035    0.447449    11.00000   -1.20000
AFIX   0
C10   1   -0.035863    0.241838    0.479259    11.00000    0.07185    0.04749 =
         0.06064   -0.00452    0.02744   -0.02857
AFIX  43
H10   2   -0.026473    0.204000    0.499881    11.00000   -1.20000
AFIX   0
C11   1    0.052898    0.280665    0.481480    11.00000    0.04872    0.03641 =
         0.05519   -0.00352    0.02182   -0.01264
C12   1   -0.078090    0.409159    0.380420    11.00000    0.02567    0.05773 =
         0.04173   -0.00564   -0.00010   -0.00357
AFIX  23
H12A  2   -0.045894    0.401668    0.347630    11.00000   -1.20000
H12B  2   -0.036445    0.442719    0.403373    11.00000   -1.20000
AFIX   0
C13   1   -0.192735    0.432054    0.357844    11.00000    0.02998    0.07632 =
         0.05292   -0.02011   -0.00123    0.00380
AFIX 137
H13A  2   -0.234074    0.400502    0.332885    11.00000   -1.50000
H13B  2   -0.191756    0.470490    0.336415    11.00000   -1.50000
H13C  2   -0.225985    0.439869    0.389736    11.00000   -1.50000
AFIX   0
C14   1    0.161405    0.264569    0.519946    11.00000    0.05750    0.03732 =
         0.08059    0.01631    0.02241   -0.00370
AFIX  23
H14A  2    0.206401    0.302366    0.525793    11.00000   -1.20000
H14B  2    0.150360    0.251797    0.557433    11.00000   -1.20000
AFIX   0
C15   1    0.219925    0.215344    0.498476    11.00000    0.10152    0.06152 =
         0.06808   -0.00251    0.02252    0.00583
AFIX 137
H15A  2    0.184470    0.175508    0.500756    11.00000   -1.50000
H15B  2    0.293696    0.213592    0.521449    11.00000   -1.50000
H15C  2    0.220774    0.223985    0.458854    11.00000   -1.50000
AFIX   0
C16   1    0.294369    0.496634    0.359623    11.00000    0.04597    0.01640 =
         0.02829   -0.00410    0.01053   -0.00640
C17   1    0.218889    0.516129    0.310758    11.00000    0.06367    0.02236 =
         0.03777    0.00485    0.00374   -0.00577
C18   1    0.256182    0.547210    0.268740    11.00000    0.10042    0.03095 =
         0.03907    0.01036    0.00556   -0.01461
AFIX  43
H18   2    0.206190    0.560587    0.235468    11.00000   -1.20000
AFIX   0
C19   1    0.363660    0.559050    0.274181    11.00000    0.11309    0.02844 =
         0.04360   -0.00067    0.03429   -0.02630
AFIX  43
H19   2    0.386959    0.581341    0.245429    11.00000   -1.20000
AFIX   0
C20   1    0.437323    0.538358    0.321624    11.00000    0.07545    0.02851 =
         0.04653   -0.01315    0.03365   -0.02405
AFIX  43
H20   2    0.511520    0.545973    0.325049    11.00000   -1.20000
AFIX   0
C21   1    0.404102    0.506332    0.364705    11.00000    0.04901    0.02272 =
         0.03376   -0.01138    0.01879   -0.01350
C22   1    0.100715    0.503998    0.303371    11.00000    0.05963    0.04087 =
         0.05667    0.01823   -0.01193   -0.00085
AFIX  23
H22A  2    0.066743    0.503375    0.262228    11.00000   -1.20000
H22B  2    0.091646    0.462276    0.318601    11.00000   -1.20000
AFIX   0
C23   1    0.041990    0.549880    0.331485    11.00000    0.06336    0.06363 =
         0.09761    0.02191   -0.00111    0.00829
AFIX 137
H23A  2    0.069713    0.547942    0.372739    11.00000   -1.50000
H23B  2   -0.034699    0.539967    0.322079    11.00000   -1.50000
H23C  2    0.052593    0.591708    0.318006    11.00000   -1.50000
AFIX   0
C24   1    0.488311    0.479531    0.413215    11.00000    0.03393    0.04165 =
         0.04002   -0.01383    0.01529   -0.01545
AFIX  23
H24A  2    0.455436    0.469617    0.445301    11.00000   -1.20000
H24B  2    0.545546    0.510553    0.426488    11.00000   -1.20000
AFIX   0
C25   1    0.536978    0.420732    0.394244    11.00000    0.03570    0.05812 =
         0.05648   -0.01184    0.01707    0.00047
AFIX 137
H25A  2    0.480100    0.390292    0.380581    11.00000   -1.50000
H25B  2    0.589771    0.403329    0.426422    11.00000   -1.50000
H25C  2    0.572214    0.430940    0.363588    11.00000   -1.50000
AFIX   0
C26   1    0.392032    0.357469    0.517151    11.00000    0.02606    0.02316 =
         0.02810   -0.00537    0.00376    0.00152
AFIX  43
H26   2    0.345381    0.387710    0.526739    11.00000   -1.20000
AFIX   0
C27   1    0.477342    0.338111    0.559187    11.00000    0.03103    0.02530 =
         0.02380   -0.00610    0.00165   -0.00094
AFIX  43
H27   2    0.487277    0.354382    0.596506    11.00000   -1.20000
AFIX   0
C28   1    0.549897    0.294289    0.547058    11.00000    0.02476    0.02272 =
         0.02905   -0.00010   -0.00070   -0.00261
C29   1    0.528357    0.273316    0.490557    11.00000    0.02639    0.03503 =
         0.03348   -0.00942    0.00101    0.00751
AFIX  43
H29   2    0.575325    0.244593    0.479072    11.00000   -1.20000
AFIX   0
C30   1    0.439357    0.294411    0.452025    11.00000    0.02693    0.03677 =
         0.02514   -0.00891    0.00183    0.00402
AFIX  43
H30   2    0.425803    0.278017    0.414617    11.00000   -1.20000
AFIX   0
C31   1    0.657318    0.298416    0.644400    11.00000    0.04735    0.04307 =
         0.03118    0.00135   -0.01200    0.00302
AFIX 137
H31A  2    0.677030    0.342201    0.643310    11.00000   -1.50000
H31B  2    0.716630    0.275518    0.668714    11.00000   -1.50000
H31C  2    0.593258    0.294699    0.659689    11.00000   -1.50000
AFIX   0
C32   1    0.719387    0.237697    0.570725    11.00000    0.02346    0.05084 =
         0.04775    0.00962   -0.00014    0.00676
AFIX 137
H32A  2    0.687477    0.203527    0.545792    11.00000   -1.50000
H32B  2    0.768303    0.220949    0.604706    11.00000   -1.50000
H32C  2    0.759249    0.264830    0.550516    11.00000   -1.50000
AFIX   0
C33   1    0.317420    0.110080    0.224138    11.00000    0.03879    0.02984 =
         0.04383   -0.01363    0.00951    0.00422
AFIX 137
H33A  2    0.392225    0.120399    0.225062    11.00000   -1.50000
H33B  2    0.284469    0.090437    0.187764    11.00000   -1.50000
H33C  2    0.314888    0.081468    0.255226    11.00000   -1.50000
AFIX   0
C34   1    0.256521    0.168835    0.230893    11.00000    0.02215    0.02320 =
         0.03543   -0.00866    0.01130   -0.00321
C35   1    0.169475    0.182736    0.185636    11.00000    0.02304    0.04014 =
         0.03760   -0.02300    0.00418   -0.00090
AFIX  43
H35   2    0.165430    0.159567    0.151843    11.00000   -1.20000
AFIX   0
C36   1    0.087340    0.226480    0.183685    11.00000    0.02325    0.06083 =
         0.04352   -0.03093   -0.00503    0.00822
C37   1   -0.011359    0.218687    0.135232    11.00000    0.03039    0.09655 =
         0.06033   -0.05456   -0.01342    0.02004
AFIX 137
H37A  2   -0.070701    0.202452    0.150139    11.00000   -1.50000
H37B  2    0.004695    0.189665    0.107207    11.00000   -1.50000
H37C  2   -0.031656    0.258924    0.117138    11.00000   -1.50000
AFIX   0
C38   1    0.363295    0.177311    0.324241    11.00000    0.04515    0.01915 =
         0.02624   -0.00355    0.00670    0.00895
C39   1    0.473767    0.182941    0.327565    11.00000    0.03835    0.03091 =
         0.03303   -0.01215   -0.00618    0.01476
C40   1    0.545987    0.157626    0.374808    11.00000    0.07245    0.04539 =
         0.04826   -0.02193   -0.02510    0.03280
AFIX  43
H40   2    0.620798    0.160037    0.376967    11.00000   -1.20000
AFIX   0
C41   1    0.510834    0.129479    0.417928    11.00000    0.15864    0.04220 =
         0.03422   -0.00623   -0.02804    0.04892
AFIX  43
H41   2    0.560731    0.112603    0.449640    11.00000   -1.20000
AFIX   0
C42   1    0.402614    0.125988    0.414700    11.00000    0.17396    0.03076 =
         0.03018    0.00799    0.01554    0.02730
AFIX  43
H42   2    0.378797    0.107669    0.445255    11.00000   -1.20000
AFIX   0
C43   1    0.326649    0.148361    0.368216    11.00000    0.09726    0.02182 =
         0.03828    0.00155    0.02747    0.00843
C44   1    0.516568    0.216392    0.283433    11.00000    0.02086    0.04317 =
         0.05084   -0.01532    0.00368    0.00693
AFIX  23
H44A  2    0.458379    0.221444    0.248800    11.00000   -1.20000
H44B  2    0.573858    0.191166    0.273319    11.00000   -1.20000
AFIX   0
C45   1    0.561656    0.280178    0.303904    11.00000    0.02894    0.05648 =
         0.08485   -0.02483    0.00475   -0.00774
AFIX 137
H45A  2    0.506384    0.304486    0.316006    11.00000   -1.50000
H45B  2    0.583682    0.301738    0.272862    11.00000   -1.50000
H45C  2    0.623784    0.275168    0.335957    11.00000   -1.50000
AFIX   0
C46   1    0.208533    0.141625    0.365751    11.00000    0.11851    0.03803 =
         0.07167    0.00421    0.06578   -0.00866
AFIX  23
H46A  2    0.172607    0.181486    0.353103    11.00000   -1.20000
H46B  2    0.199476    0.133320    0.404567    11.00000   -1.20000
AFIX   0
C47   1    0.152381    0.090323    0.326369    11.00000    0.12039    0.04869 =
         0.10444   -0.00672    0.07149   -0.02771
AFIX 137
H47A  2    0.153059    0.100583    0.287032    11.00000   -1.50000
H47B  2    0.078072    0.086473    0.329900    11.00000   -1.50000
H47C  2    0.189984    0.050996    0.336907    11.00000   -1.50000
PART 1
AFIX   0
C48   1   -0.013959    0.296348    0.225124    21.00000    0.01499    0.03144 =
         0.01971   -0.00355    0.00167    0.00400
PART 2
C48'  1    0.002591    0.315711    0.212166   -21.00000    0.02338    0.03461 =
         0.02011   -0.00748    0.00128    0.00520
PART 1
C49   1   -0.080069    0.276403    0.259150    21.00000    0.02041    0.03663 =
         0.03431    0.00072    0.00660    0.00546
PART 2
C49'  1   -0.078247    0.292624    0.236047   -21.00000    0.02549    0.04650 =
         0.03119   -0.00599    0.00007    0.00682
PART 1
C50   1   -0.175665    0.307423    0.257567    21.00000    0.02817    0.04754 =
         0.03900    0.00468    0.01164    0.00781
AFIX  43
H50   2   -0.221633    0.293414    0.280571    21.00000   -1.20000
PART 2
AFIX   0
C50'  1   -0.169825    0.329902    0.234395   -21.00000    0.02582    0.05533 =
         0.03772   -0.00904    0.00304    0.00998
AFIX  43
H50A  2   -0.226335    0.315102    0.250177   -21.00000   -1.20000
PART 1
AFIX   0
C51   1   -0.204420    0.358175    0.223061    21.00000    0.02320    0.04063 =
         0.03744   -0.00310   -0.00027    0.01445
AFIX  43
H51   2   -0.269277    0.379592    0.222744    21.00000   -1.20000
PART 2
AFIX   0
C51'  1   -0.176462    0.387883    0.209708   -21.00000    0.04279    0.05081 =
         0.03811   -0.01376   -0.00188    0.02725
AFIX  43
H51A  2   -0.238684    0.412415    0.207884   -21.00000   -1.20000
PART 1
AFIX   0
C52   1   -0.138748    0.377793    0.188974    21.00000    0.03506    0.04405 =
         0.05567    0.01502    0.00783    0.01659
AFIX  43
H52   2   -0.159112    0.413006    0.165376    21.00000   -1.20000
PART 2
AFIX   0
C52'  1   -0.095577    0.410452    0.187988   -21.00000    0.04373    0.03963 =
         0.04160   -0.00917   -0.00591    0.01599
AFIX  43
H52A  2   -0.102524    0.450506    0.171245   -21.00000   -1.20000
PART 1
AFIX   0
C53   1   -0.041567    0.346926    0.188092    21.00000    0.03501    0.04338 =
         0.04170    0.00478    0.00253    0.01506
PART 2
C53'  1   -0.002832    0.376393    0.189643   -21.00000    0.04431    0.02589 =
         0.03168   -0.01720   -0.01584    0.01417
PART 1
C54   1   -0.049266    0.221915    0.300151    21.00000    0.02919    0.06929 =
         0.07503    0.02955    0.01469    0.00990
AFIX  23
H54A  2    0.003641    0.196360    0.286428    21.00000   -1.20000
H54B  2   -0.012204    0.238983    0.337529    21.00000   -1.20000
PART 2
AFIX   0
C54'  1   -0.064838    0.229687    0.265786   -21.00000    0.02488    0.06896 =
         0.05182    0.00123    0.01314    0.00308
AFIX  23
H54C  2   -0.056896    0.197926    0.237550   -21.00000   -1.20000
H54D  2    0.003100    0.230492    0.295318   -21.00000   -1.20000
PART 1
AFIX   0
C55   1   -0.134740    0.180288    0.309372    21.00000    0.07488    0.05567 =
         0.11663    0.02683   -0.00621   -0.00864
AFIX 137
H55A  2   -0.181014    0.202690    0.329566    21.00000   -1.50000
H55B  2   -0.102552    0.144565    0.332049    21.00000   -1.50000
H55C  2   -0.177484    0.165933    0.272633    21.00000   -1.50000
PART 2
AFIX   0
C55'  1   -0.152412    0.208952    0.293284   -21.00000    0.05610    0.07557 =
         0.05672   -0.02056    0.02334   -0.00117
AFIX 137
H55D  2   -0.164203    0.240680    0.320138   -21.00000   -1.50000
H55E  2   -0.131522    0.169952    0.313594   -21.00000   -1.50000
H55F  2   -0.218676    0.202687    0.264069   -21.00000   -1.50000
PART 1
AFIX   0
C56   1    0.025429    0.366307    0.146708    21.00000    0.05640    0.05222 =
         0.05976    0.00417    0.00066    0.01499
AFIX  23
H56A  2    0.080881    0.334520    0.146240    21.00000   -1.20000
H56B  2   -0.021097    0.369335    0.107944    21.00000   -1.20000
PART 2
AFIX   0
C56'  1    0.080095    0.400694    0.167796   -21.00000    0.07518    0.02276 =
         0.06016   -0.00973   -0.02460    0.00144
AFIX  23
H56C  2    0.148083    0.391904    0.195796   -21.00000   -1.20000
H56D  2    0.071265    0.446287    0.166364   -21.00000   -1.20000
PART 1
AFIX   0
C57   1    0.077346    0.426546    0.163290    21.00000    0.06292    0.06597 =
         0.06884   -0.01569    0.02302   -0.02220
AFIX 137
H57A  2    0.024345    0.455879    0.171218    21.00000   -1.50000
H57B  2    0.106981    0.442538    0.132286    21.00000   -1.50000
H57C  2    0.135256    0.421301    0.197401    21.00000   -1.50000
PART 2
AFIX   0
C57'  1    0.094632    0.380386    0.110760   -21.00000    0.07408    0.04425 =
         0.05461   -0.00626    0.00126    0.01225
AFIX 137
H57D  2    0.115212    0.336566    0.112445   -21.00000   -1.50000
H57E  2    0.150969    0.405340    0.100356   -21.00000   -1.50000
H57F  2    0.027203    0.385996    0.082254   -21.00000   -1.50000
PART 0
AFIX   0
C58   1    0.365386    0.394139    0.243854    11.00000    0.11526    0.02686 =
         0.03147   -0.00700    0.02879   -0.01425
AFIX  43
H59   2    0.352701    0.415497    0.275963    11.00000   -1.20000
AFIX   0
C59   1    0.431009    0.421778    0.214117    11.00000    0.12195    0.02292 =
         0.04053   -0.00643    0.03347   -0.01649
AFIX  43
H60   2    0.461451    0.461186    0.225632    11.00000   -1.20000
AFIX   0
C60   1    0.453631    0.392289    0.166720    11.00000    0.07725    0.02558 =
         0.02994    0.00488    0.01458    0.00355
C61   1    0.402642    0.334646    0.152373    11.00000    0.06446    0.02925 =
         0.02530   -0.00247    0.00738    0.00533
AFIX  43
H62   2    0.413664    0.312196    0.120469    11.00000   -1.20000
AFIX   0
C62   1    0.337185    0.311143    0.184586    11.00000    0.05811    0.02611 =
         0.02556   -0.00258    0.00236    0.00106
AFIX  43
H63   2    0.303247    0.272506    0.173448    11.00000   -1.20000
AFIX   0
C63   1    0.569053    0.478008    0.152707    11.00000    0.12501    0.03072 =
         0.07392    0.00574    0.04784   -0.01090
AFIX 137
H64A  2    0.513189    0.509745    0.149019    11.00000   -1.50000
H64B  2    0.616984    0.488438    0.127937    11.00000   -1.50000
H64C  2    0.610332    0.476225    0.192208    11.00000   -1.50000
AFIX   0
C64   1    0.544256    0.385487    0.089363    11.00000    0.07724    0.06242 =
         0.07154   -0.01195    0.04186    0.00026
AFIX 137
H65A  2    0.573370    0.344539    0.101992    11.00000   -1.50000
H65B  2    0.597409    0.409013    0.074741    11.00000   -1.50000
H65C  2    0.478860    0.380632    0.059263    11.00000   -1.50000
PART 1
AFIX   0
C65   1    0.804322    0.441574   -0.058363    31.00000    0.06409    0.06031 =
         0.04400   -0.01093    0.01965   -0.01521
PART 2
C65'  1    0.899377    0.458094   -0.039037   -31.00000    0.05172    0.04256 =
         0.06400   -0.00865    0.01479   -0.00829
PART 1
C66   1    0.821278    0.414604   -0.006521    31.00000    0.04573    0.03185 =
         0.08090   -0.00624    0.00225    0.00773
AFIX  43
H66   2    0.863445    0.378028    0.000979    31.00000   -1.20000
PART 2
AFIX   0
C66'  1    0.894668    0.478205    0.014760   -31.00000    0.07560    0.07380 =
         0.05968   -0.00210    0.00028   -0.00068
AFIX  43
H66'  2    0.958073    0.478066    0.044340   -31.00000   -1.20000
PART 1
AFIX   0
C67   1    0.777172    0.440166    0.036187    31.00000    0.05543    0.04392 =
         0.03347    0.00333    0.00342   -0.01083
AFIX  43
H67   2    0.788043    0.420634    0.072240    31.00000   -1.20000
PART 2
AFIX   0
C67'  1    0.798955    0.498574    0.026265   -31.00000    0.09910    0.09988 =
         0.08143   -0.03508    0.04181   -0.00653
AFIX  43
H67'  2    0.799560    0.512804    0.063462   -31.00000   -1.20000
PART 1
AFIX   0
C68   1    0.718826    0.493072    0.025474    31.00000    0.06172    0.04592 =
         0.05989   -0.00938    0.03162   -0.00485
AFIX  43
H68   2    0.688621    0.511405    0.053838    31.00000   -1.20000
PART 2
AFIX   0
C68'  1    0.707520    0.498932   -0.012319   -31.00000    0.06914    0.07698 =
         0.09338   -0.01746    0.04536   -0.01787
AFIX  43
H68'  2    0.642282    0.511170   -0.003311   -31.00000   -1.20000
PART 1
AFIX   0
C69   1    0.704095    0.520184   -0.028727    31.00000    0.04930    0.05702 =
         0.07199    0.02451    0.01877    0.00167
AFIX  43
H69   2    0.662998    0.557133   -0.036461    31.00000   -1.20000
PART 2
AFIX   0
C69'  1    0.711189    0.480593   -0.066652   -31.00000    0.05148    0.07595 =
         0.09779   -0.00647    0.00881   -0.01039
AFIX  43
H69'  2    0.647577    0.482247   -0.096046   -31.00000   -1.20000
PART 1
AFIX   0
C70   1    0.744173    0.496852   -0.068296    31.00000    0.05203    0.06461 =
         0.06102    0.02904    0.01417    0.00299
AFIX  43
H70   2    0.733160    0.516913   -0.104114    31.00000   -1.20000
PART 2
AFIX   0
C70'  1    0.802861    0.460434   -0.078878   -31.00000    0.05400    0.05108 =
         0.06032   -0.01318    0.00329   -0.00957
AFIX  43
H70'  2    0.800927    0.447274   -0.116540   -31.00000   -1.20000
PART 1
AFIX   0
C71   1    0.851920    0.416389   -0.105235    31.00000    0.12696    0.07563 =
         0.06892   -0.01279    0.04547    0.01352
AFIX 137
H71A  2    0.929674    0.411956   -0.091285    31.00000   -1.50000
H71B  2    0.836739    0.445016   -0.137539    31.00000   -1.50000
H71C  2    0.820242    0.375847   -0.117304    31.00000   -1.50000
PART 2
AFIX   0
C71'  1    1.000958    0.437487   -0.052099   -31.00000    0.06239    0.08126 =
         0.14837   -0.02198    0.04453   -0.00862
AFIX 137
H71D  2    1.018658    0.464819   -0.080920   -31.00000   -1.50000
H71E  2    0.992908    0.394896   -0.066516   -31.00000   -1.50000
H71F  2    1.058621    0.439092   -0.017516   -31.00000   -1.50000
AFIX   0
HKLF 4


REM  test_a.res in P2(1)/c
REM R1 =  0.0518 for   10629 Fo > 4sig(Fo)  and  0.0565 for all   11777 data
REM    905 parameters refined using      0 restraints

END

WGHT      0.0657      4.4128

REM Highest difference peak  0.994,  deepest hole -0.409,  1-sigma level  0.044
Q1    1   0.1600  0.1909  0.5250  11.00000  0.05    0.99
Q2    1   0.0337  0.5419  0.2636  11.00000  0.05    0.49
Q3    1   0.1598  0.2556  0.4800  11.00000  0.05    0.48
Q4    1  -0.0779  0.1762  0.2766  11.00000  0.05    0.37
Q5    1  -0.0834  0.2178  0.3231  11.00000  0.05    0.27
Q6    1   0.7829  0.4691 -0.1381  11.00000  0.05    0.26
Q7    1   0.1445  0.1419  0.1620  11.00000  0.05    0.25
Q8    1   0.1041  0.2741  0.2008  11.00000  0.05    0.25
Q9    1   0.0793  0.2405  0.2170  11.00000  0.05    0.24
Q10   1   0.1780  0.5153  0.5176  11.00000  0.05    0.24
Q11   1   0.2968  0.3453  0.3396  11.00000  0.05    0.23
Q12   1   0.0672  0.4480  0.1160  11.00000  0.05    0.23
Q13   1  -0.0275  0.3632  0.2196  11.00000  0.05    0.22
Q14   1   0.1748  0.1054  0.3586  11.00000  0.05    0.22
Q15   1  -0.0133  0.1822  0.1319  11.00000  0.05    0.21
Q16   1   0.1127  0.1964  0.1984  11.00000  0.05    0.21
Q17   1   0.2026  0.3235  0.3251  11.00000  0.05    0.21
Q18   1   0.4773  0.4020  0.0609  11.00000  0.05    0.20
Q19   1   0.2496  0.5201  0.3369  11.00000  0.05    0.20
Q20   1   0.3618  0.1422  0.3966  11.00000  0.05    0.20
;
_shelx_res_checksum              42851
####################################################################### 
# 
# This file contains crystal structure data downloaded from the 
# Cambridge Structural Database (CSD) hosted by the Cambridge 
# Crystallographic Data Centre (CCDC).
# 
# Full information about CCDC data access policies and citation 
# guidelines are available at http://www.ccdc.cam.ac.uk/access/V1 
# 
# Audit and citation data items may have been added by the CCDC. 
# Please retain this information to preserve the provenance of 
# this file and to allow appropriate attribution of the data. 
# 
#######################################################################

data_Cj1406
_database_code_depnum_ccdc_archive 'CCDC 1983486'
loop_
_audit_author_name
_audit_author_address
'Cameron Jones'
;Monash University
Australia
;
_audit_update_record             
;
2020-02-12 deposited with the CCDC.	2020-03-06 downloaded from the CCDC.
;

_audit_creation_method           SHELXL-2016/6
_shelx_SHELXL_version_number     2016/6
_chemical_name_systematic        ?
_chemical_name_common            ?
_chemical_melting_point          ?
_chemical_formula_moiety         ?
_chemical_formula_sum            'C49 H60 Mg2 N6'
_chemical_formula_weight         781.65

loop_
_atom_type_symbol
_atom_type_description
_atom_type_scat_dispersion_real
_atom_type_scat_dispersion_imag
_atom_type_scat_source
C C 0.0181 0.0091 'International Tables Vol C Tables 4.2.6.8 and 6.1.1.4'
H H 0.0000 0.0000 'International Tables Vol C Tables 4.2.6.8 and 6.1.1.4'
N N 0.0311 0.0180 'International Tables Vol C Tables 4.2.6.8 and 6.1.1.4'
Mg Mg 0.1719 0.1771 'International Tables Vol C Tables 4.2.6.8 and 6.1.1.4'

_space_group_crystal_system      monoclinic
_space_group_IT_number           14
_space_group_name_H-M_alt        'P 21/c'
_space_group_name_Hall           '-P 2ybc'

_shelx_space_group_comment       
;
The symmetry employed for this shelxl refinement is uniquely defined
by the following loop, which should always be used as a source of
symmetry information in preference to the above space-group names.
They are only intended as comments.
;

loop_
_space_group_symop_operation_xyz
'x, y, z'
'-x, y+1/2, -z+1/2'
'-x, -y, -z'
'x, -y-1/2, z-1/2'

_cell_length_a                   12.4858(2)
_cell_length_b                   12.0704(2)
_cell_length_c                   31.1338(5)
_cell_angle_alpha                90
_cell_angle_beta                 92.7620(10)
_cell_angle_gamma                90
_cell_volume                     4686.68(13)
_cell_formula_units_Z            4
_cell_measurement_temperature    123(2)
_cell_measurement_reflns_used    21659
_cell_measurement_theta_min      3.5350
_cell_measurement_theta_max      76.8200

_exptl_crystal_description       block
_exptl_crystal_colour            red
_exptl_crystal_density_meas      ?
_exptl_crystal_density_method    ?
_exptl_crystal_density_diffrn    1.108
_exptl_crystal_F_000             1680
_exptl_transmission_factor_min   ?
_exptl_transmission_factor_max   ?
_exptl_crystal_size_max          0.220
_exptl_crystal_size_mid          0.200
_exptl_crystal_size_min          0.190
_exptl_absorpt_coefficient_mu    0.743
_shelx_estimated_absorpt_T_min   0.854
_shelx_estimated_absorpt_T_max   0.872
_exptl_absorpt_correction_type   multi-scan
_exptl_absorpt_correction_T_min  0.39747
_exptl_absorpt_correction_T_max  1.00000
_exptl_absorpt_process_details   
;
CrysAlisPro 1.171.39.46 (Rigaku Oxford Diffraction, 2018)
Empirical absorption correction using spherical harmonics,
 implemented in SCALE3 ABSPACK scaling algorithm.
;
_exptl_absorpt_special_details   ?
_diffrn_ambient_temperature      123(2)
_diffrn_radiation_wavelength     1.54184
_diffrn_radiation_type           CuK\a
_diffrn_source                   'micro-focus sealed X-ray tube'
_diffrn_measurement_device_type  'XtaLAB Synergy, Dualflex, HyPix'
_diffrn_measurement_method       ?
_diffrn_detector_area_resol_mean ?
_diffrn_reflns_number            45801
_diffrn_reflns_av_unetI/netI     0.0372
_diffrn_reflns_av_R_equivalents  0.0602
_diffrn_reflns_limit_h_min       -15
_diffrn_reflns_limit_h_max       14
_diffrn_reflns_limit_k_min       -14
_diffrn_reflns_limit_k_max       8
_diffrn_reflns_limit_l_min       -36
_diffrn_reflns_limit_l_max       37
_diffrn_reflns_theta_min         6.544
_diffrn_reflns_theta_max         68.996
_diffrn_reflns_theta_full        67.684
_diffrn_measured_fraction_theta_max 0.998
_diffrn_measured_fraction_theta_full 0.998
_diffrn_reflns_Laue_measured_fraction_max 0.998
_diffrn_reflns_Laue_measured_fraction_full 0.998
_diffrn_reflns_point_group_measured_fraction_max 0.998
_diffrn_reflns_point_group_measured_fraction_full 0.998
_reflns_number_total             8693
_reflns_number_gt                7564
_reflns_threshold_expression     'I > 2\s(I)'
_reflns_Friedel_coverage         0.000
_reflns_Friedel_fraction_max     .
_reflns_Friedel_fraction_full    .

_reflns_special_details          
;
 Reflections were merged by SHELXL according to the crystal
 class for the calculation of statistics and refinement.
 
 _reflns_Friedel_fraction is defined as the number of unique
 Friedel pairs measured divided by the number that would be
 possible theoretically, ignoring centric projections and
 systematic absences.
;

_computing_data_collection       'CrysAlisPro 1.171.39.46 (Rigaku OD, 2018)'
_computing_cell_refinement       'CrysAlisPro 1.171.39.46 (Rigaku OD, 2018)'
_computing_data_reduction        'CrysAlisPro 1.171.39.46 (Rigaku OD, 2018)'
_computing_structure_solution    'SHELXT 2014/5 (Sheldrick, 2014)'
_computing_structure_refinement  'SHELXL-2016/6 (Sheldrick, 2016)'
_computing_molecular_graphics    xseed
_computing_publication_material  Ciftab
_refine_special_details          ?
_refine_ls_structure_factor_coef Fsqd
_refine_ls_matrix_type           full
_refine_ls_weighting_scheme      calc
_refine_ls_weighting_details     
'w=1/[\s^2^(Fo^2^)+(0.0547P)^2^+4.6237P] where P=(Fo^2^+2Fc^2^)/3'
_atom_sites_solution_primary     ?
_atom_sites_solution_secondary   ?
_atom_sites_solution_hydrogens   geom
_refine_ls_hydrogen_treatment    constr
_refine_ls_extinction_method     none
_refine_ls_extinction_coef       .
_refine_ls_number_reflns         8693
_refine_ls_number_parameters     563
_refine_ls_number_restraints     24
_refine_ls_R_factor_all          0.0717
_refine_ls_R_factor_gt           0.0634
_refine_ls_wR_factor_ref         0.1572
_refine_ls_wR_factor_gt          0.1522
_refine_ls_goodness_of_fit_ref   1.038
_refine_ls_restrained_S_all      1.047
_refine_ls_shift/su_max          0.000
_refine_ls_shift/su_mean         0.000

loop_
_atom_site_label
_atom_site_type_symbol
_atom_site_fract_x
_atom_site_fract_y
_atom_site_fract_z
_atom_site_U_iso_or_equiv
_atom_site_adp_type
_atom_site_occupancy
_atom_site_site_symmetry_order
_atom_site_calc_flag
_atom_site_refinement_flags_posn
_atom_site_refinement_flags_adp
_atom_site_refinement_flags_occupancy
_atom_site_disorder_assembly
_atom_site_disorder_group
Mg1 Mg 0.80896(5) 0.64361(6) 0.33647(2) 0.03206(17) Uani 1 1 d . . . . .
N1 N 0.90711(14) 0.50920(15) 0.35323(6) 0.0351(4) Uani 1 1 d . . . . .
C1 C 1.0702(2) 0.3944(2) 0.35477(9) 0.0534(7) Uani 1 1 d . . . . .
H1A H 1.074516 0.385487 0.386094 0.080 Uiso 1 1 calc R U . . .
H1B H 1.142753 0.399458 0.344219 0.080 Uiso 1 1 calc R U . . .
H1C H 1.033230 0.330386 0.341566 0.080 Uiso 1 1 calc R U . . .
Mg2 Mg 0.63444(6) 0.69633(6) 0.39078(2) 0.0395(2) Uani 1 1 d . . . . .
N2 N 0.94554(14) 0.73849(15) 0.32798(6) 0.0358(4) Uani 1 1 d . . . . .
C2 C 1.00871(18) 0.49904(19) 0.34308(7) 0.0383(5) Uani 1 1 d . . . . .
N3 N 0.76196(14) 0.60243(15) 0.27047(6) 0.0343(4) Uani 1 1 d . . . . .
C3 C 1.06531(17) 0.58276(19) 0.32261(7) 0.0382(5) Uani 1 1 d . . . . .
H3 H 1.129472 0.560044 0.309959 0.046 Uiso 1 1 calc R U . . .
N4 N 0.66950(17) 0.5463(2) 0.14094(7) 0.0584(6) Uani 1 1 d . . . . .
C4 C 1.03984(17) 0.69508(18) 0.31838(7) 0.0361(5) Uani 1 1 d . . . . .
N5 N 0.47111(16) 0.66368(16) 0.38514(7) 0.0444(5) Uani 1 1 d . . . . .
C5 C 1.12704(19) 0.7709(2) 0.30354(9) 0.0461(6) Uani 1 1 d . . . . .
H5A H 1.098709 0.816288 0.279496 0.069 Uiso 1 1 calc R U . . .
H5B H 1.187260 0.726350 0.294174 0.069 Uiso 1 1 calc R U . . .
H5C H 1.151681 0.819138 0.327324 0.069 Uiso 1 1 calc R U . . .
N6 N 0.61428(15) 0.76003(17) 0.45172(6) 0.0422(5) Uani 1 1 d D . . . .
C6 C 0.86408(18) 0.43073(19) 0.38227(7) 0.0401(5) Uani 1 1 d . . . . .
C7 C 0.8882(2) 0.4448(2) 0.42666(8) 0.0507(6) Uani 1 1 d . . . . .
C8 C 0.8444(2) 0.3711(3) 0.45532(9) 0.0633(8) Uani 1 1 d . . . . .
H8 H 0.861163 0.378386 0.485281 0.076 Uiso 1 1 calc R U . . .
C9 C 0.7772(3) 0.2879(3) 0.44063(10) 0.0655(8) Uani 1 1 d . . . . .
H9 H 0.748578 0.237442 0.460500 0.079 Uiso 1 1 calc R U . . .
C10 C 0.7507(2) 0.2769(2) 0.39726(10) 0.0580(7) Uani 1 1 d . . . . .
H10 H 0.702986 0.219697 0.387701 0.070 Uiso 1 1 calc R U . . .
C11 C 0.7932(2) 0.34879(19) 0.36717(8) 0.0468(6) Uani 1 1 d . . . . .
C12 C 0.9561(2) 0.5399(3) 0.44250(9) 0.0627(8) Uani 1 1 d . . . . .
H12A H 0.955293 0.543844 0.473925 0.094 Uiso 1 1 calc R U . . .
H12B H 0.927673 0.609032 0.430021 0.094 Uiso 1 1 calc R U . . .
H12C H 1.029895 0.529043 0.433939 0.094 Uiso 1 1 calc R U . . .
C13 C 0.7618(3) 0.3390(2) 0.32000(10) 0.0646(8) Uani 1 1 d . . . . .
H13A H 0.713070 0.399604 0.311520 0.097 Uiso 1 1 calc R U . . .
H13B H 0.725842 0.267875 0.314552 0.097 Uiso 1 1 calc R U . . .
H13C H 0.826193 0.343120 0.303252 0.097 Uiso 1 1 calc R U . . .
C14 C 0.93871(18) 0.85621(18) 0.33156(9) 0.0437(6) Uani 1 1 d . . . . .
C15 C 0.89800(19) 0.9192(2) 0.29676(10) 0.0514(7) Uani 1 1 d . . . . .
C16 C 0.8875(2) 1.0340(2) 0.30209(13) 0.0685(10) Uani 1 1 d . . . . .
H16 H 0.860676 1.078089 0.278670 0.082 Uiso 1 1 calc R U . . .
C17 C 0.9154(3) 1.0837(3) 0.34083(15) 0.0821(12) Uani 1 1 d . . . . .
H17 H 0.907313 1.161504 0.344036 0.099 Uiso 1 1 calc R U . . .
C18 C 0.9551(3) 1.0210(3) 0.37489(13) 0.0725(10) Uani 1 1 d . . . . .
H18 H 0.974175 1.056115 0.401477 0.087 Uiso 1 1 calc R U . . .
C19 C 0.9677(2) 0.9066(2) 0.37095(10) 0.0564(7) Uani 1 1 d . . . . .
C20 C 0.8674(2) 0.8644(2) 0.25474(10) 0.0594(7) Uani 1 1 d . . . . .
H20A H 0.928491 0.821857 0.244960 0.089 Uiso 1 1 calc R U . . .
H20B H 0.847202 0.921096 0.233310 0.089 Uiso 1 1 calc R U . . .
H20C H 0.806639 0.814592 0.258472 0.089 Uiso 1 1 calc R U . . .
C21 C 1.0095(3) 0.8390(3) 0.40853(10) 0.0692(9) Uani 1 1 d . . . . .
H21A H 0.951030 0.794607 0.419537 0.104 Uiso 1 1 calc R U . . .
H21B H 1.038240 0.888362 0.431251 0.104 Uiso 1 1 calc R U . . .
H21C H 1.066424 0.789712 0.399363 0.104 Uiso 1 1 calc R U . . .
C22 C 0.65895(17) 0.60349(19) 0.25596(7) 0.0389(5) Uani 1 1 d . . . . .
H22 H 0.605973 0.616793 0.276246 0.047 Uiso 1 1 calc R U . . .
C23 C 0.62488(18) 0.5868(2) 0.21415(8) 0.0433(5) Uani 1 1 d . . . . .
H23 H 0.550491 0.589487 0.206229 0.052 Uiso 1 1 calc R U . . .
C24 C 0.69965(18) 0.5658(2) 0.18274(7) 0.0412(5) Uani 1 1 d . . . . .
C25 C 0.80767(18) 0.56444(19) 0.19776(7) 0.0387(5) Uani 1 1 d . . . . .
H25 H 0.862568 0.551807 0.178241 0.046 Uiso 1 1 calc R U . . .
C26 C 0.83373(17) 0.58127(18) 0.24028(7) 0.0360(5) Uani 1 1 d . . . . .
H26 H 0.907401 0.577910 0.249357 0.043 Uiso 1 1 calc R U . . .
C27 C 0.5566(2) 0.5479(3) 0.12648(9) 0.0688(9) Uani 1 1 d . . . . .
H27A H 0.515186 0.502626 0.145870 0.103 Uiso 1 1 calc R U . . .
H27B H 0.548794 0.517761 0.097261 0.103 Uiso 1 1 calc R U . . .
H27C H 0.530036 0.624254 0.126581 0.103 Uiso 1 1 calc R U . . .
C28 C 0.7473(3) 0.5375(4) 0.10805(9) 0.0754(10) Uani 1 1 d . . . . .
H28A H 0.785333 0.608144 0.105666 0.113 Uiso 1 1 calc R U . . .
H28B H 0.710440 0.519703 0.080417 0.113 Uiso 1 1 calc R U . . .
H28C H 0.798899 0.478794 0.115817 0.113 Uiso 1 1 calc R U . . .
C29 C 0.2826(2) 0.6566(3) 0.40427(11) 0.0667(9) Uani 1 1 d . . . . .
H29A H 0.255826 0.689945 0.377126 0.100 Uiso 1 1 calc R U . . .
H29B H 0.239276 0.682522 0.427698 0.100 Uiso 1 1 calc R U . . .
H29C H 0.277619 0.575718 0.402139 0.100 Uiso 1 1 calc R U . . .
C30 C 0.3981(2) 0.6898(2) 0.41325(9) 0.0518(7) Uani 1 1 d . . . . .
C31 C 0.4224(2) 0.7465(3) 0.45167(9) 0.0586(7) Uani 1 1 d . . . . .
H31 H 0.362199 0.767740 0.467304 0.070 Uiso 1 1 calc R U . . .
C32 C 0.5215(2) 0.7762(2) 0.47035(8) 0.0474(6) Uani 1 1 d . . . . .
C33 C 0.5222(2) 0.8281(3) 0.51471(8) 0.0613(8) Uani 1 1 d . . . . .
H33A H 0.559452 0.778946 0.535525 0.092 Uiso 1 1 calc R U . . .
H33B H 0.448200 0.839349 0.522994 0.092 Uiso 1 1 calc R U . . .
H33C H 0.559204 0.899683 0.514282 0.092 Uiso 1 1 calc R U . . .
C34 C 0.43746(18) 0.6044(2) 0.34686(8) 0.0436(6) Uani 1 1 d . . . . .
C35 C 0.41053(18) 0.6634(2) 0.30900(9) 0.0472(6) Uani 1 1 d . . . . .
C36 C 0.3820(2) 0.6052(3) 0.27156(9) 0.0576(7) Uani 1 1 d . . . . .
H36 H 0.362014 0.644700 0.246039 0.069 Uiso 1 1 calc R U . . .
C37 C 0.3825(2) 0.4918(3) 0.27099(11) 0.0678(9) Uani 1 1 d . . . . .
H37 H 0.363457 0.453136 0.245163 0.081 Uiso 1 1 calc R U . . .
C38 C 0.4104(3) 0.4343(3) 0.30767(12) 0.0709(9) Uani 1 1 d . . . . .
H38 H 0.410427 0.355647 0.306833 0.085 Uiso 1 1 calc R U . . .
C39 C 0.4392(2) 0.4883(2) 0.34672(10) 0.0574(7) Uani 1 1 d . . . . .
C40 C 0.4156(2) 0.7873(2) 0.30832(11) 0.0585(7) Uani 1 1 d . . . . .
H40A H 0.388365 0.814410 0.280218 0.088 Uiso 1 1 calc R U . . .
H40B H 0.490164 0.811219 0.313455 0.088 Uiso 1 1 calc R U . . .
H40C H 0.371773 0.817268 0.330855 0.088 Uiso 1 1 calc R U . . .
C41 C 0.4728(3) 0.4254(3) 0.38689(12) 0.0839(11) Uani 1 1 d . . . . .
H41A H 0.546692 0.445216 0.395794 0.126 Uiso 1 1 calc R U . . .
H41B H 0.468490 0.345690 0.381167 0.126 Uiso 1 1 calc R U . . .
H41C H 0.425090 0.444515 0.409857 0.126 Uiso 1 1 calc R U . . .
C42 C 0.7149(3) 0.7956(4) 0.47550(10) 0.0460(12) Uani 0.695(5) 1 d D . P A 1
C43 C 0.7602(3) 0.9012(4) 0.46924(12) 0.0421(9) Uani 0.695(5) 1 d D . P A 1
C44 C 0.8552(3) 0.9329(4) 0.49105(12) 0.0624(13) Uani 0.695(5) 1 d D . P A 1
H44 H 0.883051 1.005226 0.487193 0.075 Uiso 0.695(5) 1 calc R U P A 1
C45 C 0.9087(4) 0.8597(5) 0.51810(13) 0.085(2) Uani 0.695(5) 1 d D . P A 1
H45 H 0.973748 0.881424 0.532822 0.101 Uiso 0.695(5) 1 calc R U P A 1
C46 C 0.8686(5) 0.7553(6) 0.5240(2) 0.086(3) Uani 0.695(5) 1 d D . P A 1
H46 H 0.907141 0.704518 0.542184 0.103 Uiso 0.695(5) 1 calc R U P A 1
C47 C 0.7716(3) 0.7228(4) 0.50348(12) 0.0652(15) Uani 0.695(5) 1 d D . P A 1
C48 C 0.7052(4) 0.9801(3) 0.43728(15) 0.0541(11) Uani 0.695(5) 1 d D . P A 1
H48A H 0.744944 1.050101 0.437011 0.081 Uiso 0.695(5) 1 calc R U P A 1
H48B H 0.631789 0.994177 0.445667 0.081 Uiso 0.695(5) 1 calc R U P A 1
H48C H 0.703384 0.946990 0.408515 0.081 Uiso 0.695(5) 1 calc R U P A 1
C49 C 0.7262(5) 0.6071(5) 0.5088(2) 0.101(2) Uani 0.695(5) 1 d D U P A 1
H49A H 0.654993 0.612196 0.520561 0.151 Uiso 0.695(5) 1 calc R U P A 1
H49B H 0.773860 0.564420 0.528504 0.151 Uiso 0.695(5) 1 calc R U P A 1
H49C H 0.720565 0.570108 0.480767 0.151 Uiso 0.695(5) 1 calc R U P A 1
C42A C 0.7036(7) 0.7532(7) 0.4798(3) 0.039(3) Uiso 0.305(5) 1 d D . P A 2
C43A C 0.7648(7) 0.8461(8) 0.4787(3) 0.041(2) Uiso 0.305(5) 1 d D . P A 2
C44A C 0.8562(6) 0.8474(6) 0.5050(2) 0.0355(19) Uiso 0.305(5) 1 d D . P A 2
H44A H 0.902926 0.909467 0.504908 0.043 Uiso 0.305(5) 1 calc R U P A 2
C45A C 0.8802(11) 0.7588(7) 0.5317(4) 0.042(3) Uiso 0.305(5) 1 d D . P A 2
H45A H 0.940656 0.761801 0.551383 0.050 Uiso 0.305(5) 1 calc R U P A 2
C46A C 0.8153(5) 0.6646(6) 0.5297(2) 0.0373(19) Uiso 0.305(5) 1 d D . P A 2
H46A H 0.835338 0.601836 0.546604 0.045 Uiso 0.305(5) 1 calc R U P A 2
C47A C 0.7231(5) 0.6604(5) 0.5038(2) 0.0257(17) Uiso 0.305(5) 1 d D . P A 2
C48A C 0.7376(8) 0.9451(8) 0.4509(3) 0.038(2) Uiso 0.305(5) 1 d D . P A 2
H48D H 0.739149 0.924002 0.420525 0.057 Uiso 0.305(5) 1 calc R U P A 2
H48E H 0.790131 1.004031 0.457041 0.057 Uiso 0.305(5) 1 calc R U P A 2
H48F H 0.665784 0.971852 0.456980 0.057 Uiso 0.305(5) 1 calc R U P A 2
C49A C 0.6481(6) 0.5620(6) 0.5015(2) 0.0386(19) Uiso 0.305(5) 1 d D . P A 2
H49D H 0.577144 0.584686 0.510407 0.058 Uiso 0.305(5) 1 calc R U P A 2
H49E H 0.676381 0.503373 0.520582 0.058 Uiso 0.305(5) 1 calc R U P A 2
H49F H 0.642009 0.534216 0.471859 0.058 Uiso 0.305(5) 1 calc R U P A 2

loop_
_atom_site_aniso_label
_atom_site_aniso_U_11
_atom_site_aniso_U_22
_atom_site_aniso_U_33
_atom_site_aniso_U_23
_atom_site_aniso_U_13
_atom_site_aniso_U_12
Mg1 0.0318(3) 0.0276(4) 0.0379(4) 0.0040(3) 0.0137(3) 0.0043(3)
N1 0.0363(9) 0.0318(9) 0.0382(9) 0.0089(8) 0.0126(7) 0.0047(8)
C1 0.0496(14) 0.0448(14) 0.0679(17) 0.0211(13) 0.0232(12) 0.0177(12)
Mg2 0.0380(4) 0.0380(4) 0.0441(4) -0.0002(3) 0.0193(3) 0.0035(3)
N2 0.0343(9) 0.0268(9) 0.0480(10) 0.0029(8) 0.0191(8) 0.0044(7)
C2 0.0400(12) 0.0353(12) 0.0408(12) 0.0073(9) 0.0122(9) 0.0103(10)
N3 0.0331(9) 0.0305(9) 0.0404(10) 0.0032(7) 0.0115(7) 0.0042(7)
C3 0.0350(11) 0.0363(12) 0.0446(12) 0.0051(10) 0.0166(9) 0.0089(9)
N4 0.0439(11) 0.0935(19) 0.0383(11) 0.0023(11) 0.0074(9) -0.0040(12)
C4 0.0347(11) 0.0325(11) 0.0424(12) 0.0032(9) 0.0163(9) 0.0032(9)
N5 0.0422(11) 0.0362(10) 0.0569(12) -0.0030(9) 0.0242(9) -0.0019(9)
C5 0.0383(12) 0.0378(13) 0.0645(15) 0.0027(11) 0.0260(11) 0.0025(10)
N6 0.0427(10) 0.0476(12) 0.0376(10) 0.0076(9) 0.0146(8) 0.0160(9)
C6 0.0394(12) 0.0334(12) 0.0487(13) 0.0130(10) 0.0160(10) 0.0074(10)
C7 0.0495(14) 0.0572(16) 0.0464(13) 0.0210(12) 0.0129(11) 0.0065(12)
C8 0.0666(18) 0.072(2) 0.0526(16) 0.0233(14) 0.0169(13) -0.0038(16)
C9 0.0702(19) 0.0634(19) 0.0657(19) 0.0284(15) 0.0316(15) 0.0061(16)
C10 0.0561(16) 0.0345(13) 0.085(2) 0.0116(13) 0.0211(14) -0.0007(12)
C11 0.0553(14) 0.0292(12) 0.0574(15) 0.0066(10) 0.0186(12) 0.0076(11)
C12 0.0657(18) 0.076(2) 0.0457(14) 0.0160(14) -0.0031(13) -0.0102(16)
C13 0.092(2) 0.0276(13) 0.0746(19) -0.0021(12) 0.0064(16) -0.0083(14)
C14 0.0368(12) 0.0274(11) 0.0696(16) -0.0003(11) 0.0303(11) 0.0009(9)
C15 0.0376(12) 0.0270(12) 0.092(2) 0.0081(12) 0.0278(13) 0.0032(10)
C16 0.0432(14) 0.0289(13) 0.136(3) 0.0145(17) 0.0361(17) 0.0056(11)
C17 0.0575(18) 0.0326(15) 0.161(4) -0.018(2) 0.060(2) -0.0039(14)
C18 0.0662(19) 0.0408(16) 0.115(3) -0.0233(18) 0.0533(19) -0.0086(14)
C19 0.0507(14) 0.0431(14) 0.0789(19) -0.0132(13) 0.0408(14) -0.0071(12)
C20 0.0587(16) 0.0380(14) 0.082(2) 0.0217(14) 0.0109(14) 0.0077(12)
C21 0.085(2) 0.0647(19) 0.0609(18) -0.0188(15) 0.0352(16) -0.0108(17)
C22 0.0323(11) 0.0412(12) 0.0443(12) 0.0055(10) 0.0134(9) 0.0049(10)
C23 0.0323(11) 0.0533(15) 0.0451(13) 0.0066(11) 0.0079(9) 0.0025(10)
C24 0.0387(12) 0.0440(13) 0.0417(12) 0.0078(10) 0.0095(9) -0.0004(10)
C25 0.0379(11) 0.0389(12) 0.0406(12) 0.0015(10) 0.0141(9) 0.0027(10)
C26 0.0323(11) 0.0318(11) 0.0448(12) 0.0020(9) 0.0108(9) 0.0061(9)
C27 0.0488(15) 0.109(3) 0.0486(15) 0.0110(16) -0.0025(12) -0.0082(17)
C28 0.0590(18) 0.125(3) 0.0437(15) -0.0028(17) 0.0136(13) 0.0037(19)
C29 0.0471(15) 0.070(2) 0.086(2) -0.0186(16) 0.0361(14) -0.0132(14)
C30 0.0440(13) 0.0473(14) 0.0669(16) -0.0069(12) 0.0310(12) -0.0052(11)
C31 0.0459(14) 0.0653(18) 0.0675(17) -0.0140(14) 0.0343(13) -0.0016(13)
C32 0.0505(14) 0.0476(14) 0.0464(13) 0.0035(11) 0.0250(11) 0.0120(11)
C33 0.0580(16) 0.083(2) 0.0453(14) -0.0004(14) 0.0225(12) 0.0208(15)
C34 0.0360(11) 0.0355(12) 0.0613(15) -0.0053(11) 0.0229(10) -0.0038(10)
C35 0.0289(11) 0.0486(14) 0.0660(16) 0.0027(12) 0.0209(10) 0.0011(10)
C36 0.0337(12) 0.078(2) 0.0622(17) -0.0075(15) 0.0146(11) -0.0007(13)
C37 0.0476(16) 0.079(2) 0.078(2) -0.0227(18) 0.0198(14) -0.0132(15)
C38 0.0655(19) 0.0440(16) 0.106(3) -0.0247(17) 0.0324(18) -0.0126(14)
C39 0.0572(16) 0.0355(13) 0.0819(19) -0.0011(13) 0.0295(14) -0.0048(12)
C40 0.0428(14) 0.0483(16) 0.086(2) 0.0148(14) 0.0199(13) 0.0052(12)
C41 0.110(3) 0.0427(17) 0.102(3) 0.0149(17) 0.038(2) 0.0022(18)
C42 0.047(2) 0.072(4) 0.0199(16) 0.015(2) 0.0117(15) 0.040(3)
C43 0.0377(18) 0.058(3) 0.0313(18) -0.0065(19) 0.0067(14) 0.0096(18)
C44 0.048(2) 0.099(4) 0.041(2) -0.022(2) 0.0093(16) -0.001(2)
C45 0.044(2) 0.179(7) 0.031(2) 0.000(3) 0.0055(18) 0.012(3)
C46 0.047(3) 0.181(9) 0.030(3) 0.028(3) 0.008(2) 0.037(4)
C47 0.047(2) 0.099(4) 0.050(2) 0.043(2) 0.0175(18) 0.027(2)
C48 0.059(3) 0.040(2) 0.063(3) 0.0004(19) 0.002(2) 0.0106(19)
C49 0.089(4) 0.099(4) 0.119(5) 0.080(4) 0.042(3) 0.033(4)

_geom_special_details            
;
 All esds (except the esd in the dihedral angle between two l.s. planes)
 are estimated using the full covariance matrix.  The cell esds are taken
 into account individually in the estimation of esds in distances, angles
 and torsion angles; correlations between esds in cell parameters are only
 used when they are defined by crystal symmetry.  An approximate (isotropic)
 treatment of cell esds is used for estimating esds involving l.s. planes.
;

loop_
_geom_bond_atom_site_label_1
_geom_bond_atom_site_label_2
_geom_bond_distance
_geom_bond_site_symmetry_2
_geom_bond_publ_flag
Mg1 N2 2.0815(19) . ?
Mg1 N1 2.0843(19) . ?
Mg1 N3 2.167(2) . ?
Mg1 Mg2 2.8925(9) . ?
N1 C2 1.328(3) . ?
N1 C6 1.432(3) . ?
C1 C2 1.514(3) . ?
C1 H1A 0.9800 . ?
C1 H1B 0.9800 . ?
C1 H1C 0.9800 . ?
Mg2 N6 2.074(2) . ?
Mg2 N5 2.076(2) . ?
N2 C4 1.336(3) . ?
N2 C14 1.428(3) . ?
C2 C3 1.404(3) . ?
N3 C22 1.343(3) . ?
N3 C26 1.354(3) . ?
C3 C4 1.397(3) . ?
C3 H3 0.9500 . ?
N4 C24 1.357(3) . ?
N4 C28 1.449(3) . ?
N4 C27 1.459(3) . ?
C4 C5 1.511(3) . ?
N5 C30 1.332(3) . ?
N5 C34 1.436(3) . ?
C5 H5A 0.9800 . ?
C5 H5B 0.9800 . ?
C5 H5C 0.9800 . ?
N6 C32 1.334(3) . ?
N6 C42A 1.385(7) . ?
N6 C42 1.491(5) . ?
C6 C11 1.393(4) . ?
C6 C7 1.410(4) . ?
C7 C8 1.390(4) . ?
C7 C12 1.496(4) . ?
C8 C9 1.373(5) . ?
C8 H8 0.9500 . ?
C9 C10 1.381(4) . ?
C9 H9 0.9500 . ?
C10 C11 1.400(3) . ?
C10 H10 0.9500 . ?
C11 C13 1.506(4) . ?
C12 H12A 0.9800 . ?
C12 H12B 0.9800 . ?
C12 H12C 0.9800 . ?
C13 H13A 0.9800 . ?
C13 H13B 0.9800 . ?
C13 H13C 0.9800 . ?
C14 C15 1.399(4) . ?
C14 C19 1.401(4) . ?
C15 C16 1.404(4) . ?
C15 C20 1.498(4) . ?
C16 C17 1.377(5) . ?
C16 H16 0.9500 . ?
C17 C18 1.375(5) . ?
C17 H17 0.9500 . ?
C18 C19 1.396(4) . ?
C18 H18 0.9500 . ?
C19 C21 1.500(5) . ?
C20 H20A 0.9800 . ?
C20 H20B 0.9800 . ?
C20 H20C 0.9800 . ?
C21 H21A 0.9800 . ?
C21 H21B 0.9800 . ?
C21 H21C 0.9800 . ?
C22 C23 1.365(3) . ?
C22 H22 0.9500 . ?
C23 C24 1.407(3) . ?
C23 H23 0.9500 . ?
C24 C25 1.406(3) . ?
C25 C26 1.363(3) . ?
C25 H25 0.9500 . ?
C26 H26 0.9500 . ?
C27 H27A 0.9800 . ?
C27 H27B 0.9800 . ?
C27 H27C 0.9800 . ?
C28 H28A 0.9800 . ?
C28 H28B 0.9800 . ?
C28 H28C 0.9800 . ?
C29 C30 1.510(4) . ?
C29 H29A 0.9800 . ?
C29 H29B 0.9800 . ?
C29 H29C 0.9800 . ?
C30 C31 1.398(4) . ?
C31 C32 1.390(4) . ?
C31 H31 0.9500 . ?
C32 C33 1.516(4) . ?
C33 H33A 0.9800 . ?
C33 H33B 0.9800 . ?
C33 H33C 0.9800 . ?
C34 C39 1.402(4) . ?
C34 C35 1.404(4) . ?
C35 C36 1.393(4) . ?
C35 C40 1.497(4) . ?
C36 C37 1.368(5) . ?
C36 H36 0.9500 . ?
C37 C38 1.367(5) . ?
C37 H37 0.9500 . ?
C38 C39 1.410(4) . ?
C38 H38 0.9500 . ?
C39 C41 1.505(5) . ?
C40 H40A 0.9800 . ?
C40 H40B 0.9800 . ?
C40 H40C 0.9800 . ?
C41 H41A 0.9800 . ?
C41 H41B 0.9800 . ?
C41 H41C 0.9800 . ?
C42 C47 1.405(4) . ?
C42 C43 1.412(6) . ?
C43 C44 1.392(4) . ?
C43 C48 1.517(5) . ?
C44 C45 1.371(5) . ?
C44 H44 0.9500 . ?
C45 C46 1.372(6) . ?
C45 H45 0.9500 . ?
C46 C47 1.397(6) . ?
C46 H46 0.9500 . ?
C47 C49 1.519(6) . ?
C48 H48A 0.9800 . ?
C48 H48B 0.9800 . ?
C48 H48C 0.9800 . ?
C49 H49A 0.9800 . ?
C49 H49B 0.9800 . ?
C49 H49C 0.9800 . ?
C42A C43A 1.358(7) . ?
C42A C47A 1.362(7) . ?
C43A C44A 1.373(7) . ?
C43A C48A 1.505(7) . ?
C44A C45A 1.378(7) . ?
C44A H44A 0.9500 . ?
C45A C46A 1.396(7) . ?
C45A H45A 0.9500 . ?
C46A C47A 1.373(6) . ?
C46A H46A 0.9500 . ?
C47A C49A 1.513(7) . ?
C48A H48D 0.9800 . ?
C48A H48E 0.9800 . ?
C48A H48F 0.9800 . ?
C49A H49D 0.9800 . ?
C49A H49E 0.9800 . ?
C49A H49F 0.9800 . ?

loop_
_geom_angle_atom_site_label_1
_geom_angle_atom_site_label_2
_geom_angle_atom_site_label_3
_geom_angle
_geom_angle_site_symmetry_1
_geom_angle_site_symmetry_3
_geom_angle_publ_flag
N2 Mg1 N1 89.12(7) . . ?
N2 Mg1 N3 101.06(7) . . ?
N1 Mg1 N3 100.83(7) . . ?
N2 Mg1 Mg2 126.73(6) . . ?
N1 Mg1 Mg2 118.38(5) . . ?
N3 Mg1 Mg2 115.31(5) . . ?
C2 N1 C6 118.76(18) . . ?
C2 N1 Mg1 124.70(15) . . ?
C6 N1 Mg1 116.04(13) . . ?
C2 C1 H1A 109.5 . . ?
C2 C1 H1B 109.5 . . ?
H1A C1 H1B 109.5 . . ?
C2 C1 H1C 109.5 . . ?
H1A C1 H1C 109.5 . . ?
H1B C1 H1C 109.5 . . ?
N6 Mg2 N5 89.17(8) . . ?
N6 Mg2 Mg1 138.11(7) . . ?
N5 Mg2 Mg1 132.33(7) . . ?
C4 N2 C14 117.67(18) . . ?
C4 N2 Mg1 123.30(15) . . ?
C14 N2 Mg1 119.02(13) . . ?
N1 C2 C3 123.3(2) . . ?
N1 C2 C1 120.0(2) . . ?
C3 C2 C1 116.7(2) . . ?
C22 N3 C26 115.05(19) . . ?
C22 N3 Mg1 121.88(14) . . ?
C26 N3 Mg1 122.93(15) . . ?
C4 C3 C2 128.61(19) . . ?
C4 C3 H3 115.7 . . ?
C2 C3 H3 115.7 . . ?
C24 N4 C28 121.7(2) . . ?
C24 N4 C27 120.9(2) . . ?
C28 N4 C27 117.0(2) . . ?
N2 C4 C3 123.96(19) . . ?
N2 C4 C5 119.12(19) . . ?
C3 C4 C5 116.88(19) . . ?
C30 N5 C34 118.8(2) . . ?
C30 N5 Mg2 126.90(19) . . ?
C34 N5 Mg2 114.32(13) . . ?
C4 C5 H5A 109.5 . . ?
C4 C5 H5B 109.5 . . ?
H5A C5 H5B 109.5 . . ?
C4 C5 H5C 109.5 . . ?
H5A C5 H5C 109.5 . . ?
H5B C5 H5C 109.5 . . ?
C32 N6 C42A 115.1(5) . . ?
C32 N6 C42 118.0(2) . . ?
C32 N6 Mg2 126.75(18) . . ?
C42A N6 Mg2 115.2(5) . . ?
C42 N6 Mg2 115.13(17) . . ?
C11 C6 C7 121.2(2) . . ?
C11 C6 N1 120.5(2) . . ?
C7 C6 N1 118.0(2) . . ?
C8 C7 C6 118.7(3) . . ?
C8 C7 C12 120.9(3) . . ?
C6 C7 C12 120.4(2) . . ?
C9 C8 C7 120.5(3) . . ?
C9 C8 H8 119.8 . . ?
C7 C8 H8 119.8 . . ?
C8 C9 C10 120.7(3) . . ?
C8 C9 H9 119.7 . . ?
C10 C9 H9 119.7 . . ?
C9 C10 C11 120.9(3) . . ?
C9 C10 H10 119.6 . . ?
C11 C10 H10 119.6 . . ?
C6 C11 C10 118.0(3) . . ?
C6 C11 C13 121.1(2) . . ?
C10 C11 C13 120.9(3) . . ?
C7 C12 H12A 109.5 . . ?
C7 C12 H12B 109.5 . . ?
H12A C12 H12B 109.5 . . ?
C7 C12 H12C 109.5 . . ?
H12A C12 H12C 109.5 . . ?
H12B C12 H12C 109.5 . . ?
C11 C13 H13A 109.5 . . ?
C11 C13 H13B 109.5 . . ?
H13A C13 H13B 109.5 . . ?
C11 C13 H13C 109.5 . . ?
H13A C13 H13C 109.5 . . ?
H13B C13 H13C 109.5 . . ?
C15 C14 C19 120.7(2) . . ?
C15 C14 N2 120.1(2) . . ?
C19 C14 N2 119.1(2) . . ?
C14 C15 C16 118.5(3) . . ?
C14 C15 C20 120.3(2) . . ?
C16 C15 C20 121.2(3) . . ?
C17 C16 C15 120.8(3) . . ?
C17 C16 H16 119.6 . . ?
C15 C16 H16 119.6 . . ?
C18 C17 C16 120.2(3) . . ?
C18 C17 H17 119.9 . . ?
C16 C17 H17 119.9 . . ?
C17 C18 C19 121.0(3) . . ?
C17 C18 H18 119.5 . . ?
C19 C18 H18 119.5 . . ?
C18 C19 C14 118.8(3) . . ?
C18 C19 C21 120.5(3) . . ?
C14 C19 C21 120.8(2) . . ?
C15 C20 H20A 109.5 . . ?
C15 C20 H20B 109.5 . . ?
H20A C20 H20B 109.5 . . ?
C15 C20 H20C 109.5 . . ?
H20A C20 H20C 109.5 . . ?
H20B C20 H20C 109.5 . . ?
C19 C21 H21A 109.5 . . ?
C19 C21 H21B 109.5 . . ?
H21A C21 H21B 109.5 . . ?
C19 C21 H21C 109.5 . . ?
H21A C21 H21C 109.5 . . ?
H21B C21 H21C 109.5 . . ?
N3 C22 C23 124.7(2) . . ?
N3 C22 H22 117.7 . . ?
C23 C22 H22 117.7 . . ?
C22 C23 C24 120.2(2) . . ?
C22 C23 H23 119.9 . . ?
C24 C23 H23 119.9 . . ?
N4 C24 C25 122.3(2) . . ?
N4 C24 C23 122.3(2) . . ?
C25 C24 C23 115.4(2) . . ?
C26 C25 C24 120.1(2) . . ?
C26 C25 H25 119.9 . . ?
C24 C25 H25 119.9 . . ?
N3 C26 C25 124.6(2) . . ?
N3 C26 H26 117.7 . . ?
C25 C26 H26 117.7 . . ?
N4 C27 H27A 109.5 . . ?
N4 C27 H27B 109.5 . . ?
H27A C27 H27B 109.5 . . ?
N4 C27 H27C 109.5 . . ?
H27A C27 H27C 109.5 . . ?
H27B C27 H27C 109.5 . . ?
N4 C28 H28A 109.5 . . ?
N4 C28 H28B 109.5 . . ?
H28A C28 H28B 109.5 . . ?
N4 C28 H28C 109.5 . . ?
H28A C28 H28C 109.5 . . ?
H28B C28 H28C 109.5 . . ?
C30 C29 H29A 109.5 . . ?
C30 C29 H29B 109.5 . . ?
H29A C29 H29B 109.5 . . ?
C30 C29 H29C 109.5 . . ?
H29A C29 H29C 109.5 . . ?
H29B C29 H29C 109.5 . . ?
N5 C30 C31 123.4(2) . . ?
N5 C30 C29 119.6(2) . . ?
C31 C30 C29 117.0(2) . . ?
C32 C31 C30 129.5(2) . . ?
C32 C31 H31 115.2 . . ?
C30 C31 H31 115.2 . . ?
N6 C32 C31 123.7(2) . . ?
N6 C32 C33 119.4(2) . . ?
C31 C32 C33 117.0(2) . . ?
C32 C33 H33A 109.5 . . ?
C32 C33 H33B 109.5 . . ?
H33A C33 H33B 109.5 . . ?
C32 C33 H33C 109.5 . . ?
H33A C33 H33C 109.5 . . ?
H33B C33 H33C 109.5 . . ?
C39 C34 C35 120.5(3) . . ?
C39 C34 N5 119.8(3) . . ?
C35 C34 N5 119.5(2) . . ?
C36 C35 C34 119.2(3) . . ?
C36 C35 C40 120.1(3) . . ?
C34 C35 C40 120.7(3) . . ?
C37 C36 C35 121.0(3) . . ?
C37 C36 H36 119.5 . . ?
C35 C36 H36 119.5 . . ?
C38 C37 C36 119.9(3) . . ?
C38 C37 H37 120.1 . . ?
C36 C37 H37 120.1 . . ?
C37 C38 C39 122.0(3) . . ?
C37 C38 H38 119.0 . . ?
C39 C38 H38 119.0 . . ?
C34 C39 C38 117.4(3) . . ?
C34 C39 C41 120.3(3) . . ?
C38 C39 C41 122.2(3) . . ?
C35 C40 H40A 109.5 . . ?
C35 C40 H40B 109.5 . . ?
H40A C40 H40B 109.5 . . ?
C35 C40 H40C 109.5 . . ?
H40A C40 H40C 109.5 . . ?
H40B C40 H40C 109.5 . . ?
C39 C41 H41A 109.5 . . ?
C39 C41 H41B 109.5 . . ?
H41A C41 H41B 109.5 . . ?
C39 C41 H41C 109.5 . . ?
H41A C41 H41C 109.5 . . ?
H41B C41 H41C 109.5 . . ?
C47 C42 C43 117.2(4) . . ?
C47 C42 N6 121.0(4) . . ?
C43 C42 N6 121.7(3) . . ?
C44 C43 C42 121.2(4) . . ?
C44 C43 C48 119.7(4) . . ?
C42 C43 C48 119.1(3) . . ?
C45 C44 C43 120.1(5) . . ?
C45 C44 H44 119.9 . . ?
C43 C44 H44 119.9 . . ?
C44 C45 C46 120.2(5) . . ?
C44 C45 H45 119.9 . . ?
C46 C45 H45 119.9 . . ?
C45 C46 C47 120.7(6) . . ?
C45 C46 H46 119.6 . . ?
C47 C46 H46 119.6 . . ?
C46 C47 C42 120.5(5) . . ?
C46 C47 C49 121.9(4) . . ?
C42 C47 C49 117.6(4) . . ?
C43 C48 H48A 109.5 . . ?
C43 C48 H48B 109.5 . . ?
H48A C48 H48B 109.5 . . ?
C43 C48 H48C 109.5 . . ?
H48A C48 H48C 109.5 . . ?
H48B C48 H48C 109.5 . . ?
C47 C49 H49A 109.5 . . ?
C47 C49 H49B 109.5 . . ?
H49A C49 H49B 109.5 . . ?
C47 C49 H49C 109.5 . . ?
H49A C49 H49C 109.5 . . ?
H49B C49 H49C 109.5 . . ?
C43A C42A C47A 127.3(7) . . ?
C43A C42A N6 111.8(6) . . ?
C47A C42A N6 120.8(6) . . ?
C42A C43A C44A 116.5(8) . . ?
C42A C43A C48A 123.9(7) . . ?
C44A C43A C48A 119.5(8) . . ?
C43A C44A C45A 120.1(9) . . ?
C43A C44A H44A 119.9 . . ?
C45A C44A H44A 119.9 . . ?
C44A C45A C46A 119.7(10) . . ?
C44A C45A H45A 120.1 . . ?
C46A C45A H45A 120.1 . . ?
C47A C46A C45A 121.7(8) . . ?
C47A C46A H46A 119.2 . . ?
C45A C46A H46A 119.2 . . ?
C42A C47A C46A 114.5(6) . . ?
C42A C47A C49A 121.7(6) . . ?
C46A C47A C49A 123.8(6) . . ?
C43A C48A H48D 109.5 . . ?
C43A C48A H48E 109.5 . . ?
H48D C48A H48E 109.5 . . ?
C43A C48A H48F 109.5 . . ?
H48D C48A H48F 109.5 . . ?
H48E C48A H48F 109.5 . . ?
C47A C49A H49D 109.5 . . ?
C47A C49A H49E 109.5 . . ?
H49D C49A H49E 109.5 . . ?
C47A C49A H49F 109.5 . . ?
H49D C49A H49F 109.5 . . ?
H49E C49A H49F 109.5 . . ?

_refine_diff_density_max         0.462
_refine_diff_density_min         -0.397
_refine_diff_density_rms         0.048

_shelx_res_file                  
;
REM  E:ky408A_a.res in P2(1)/c
REM R1 =  0.0934 for    8217 Fo > 4sig(Fo)  and  0.1045 for all    9695 data
REM    528 parameters refined using     78 restraints
REM Highest difference peak  1.296,  deepest hole -0.708,  1-sigma level  0.071
REM  E:ky408A_a.res in P2(1)/c
REM R1 =  0.0934 for    8217 Fo > 4sig(Fo)  and  0.1045 for all    9695 data
REM    528 parameters refined using     78 restraints
REM Highest difference peak  1.293,  deepest hole -0.708,  1-sigma level  0.071
TITL E:ky408A_a.res in P2(1)/c
    C:\bono\GOODET~1\XYLMG-~2\XYLMG-~1\final.res
    created by SHELXL-2016/6 at 12:49:39 on 15-Jan-2020
CELL 1.54184 12.4858 12.0704 31.1338 90.000 92.762 90.000
ZERR 4.0000 0.0002 0.0002 0.0005 0.000 0.001 0.000
LATT 1
SYMM -X, 0.5+Y, 0.5-Z
SFAC C H N MG
UNIT 196 240 24 8
MERG 2
OMIT -2 138
SHEL 7.00 0.00
FMAP 2 1 53
GRID
PLAN 20 0 0
TEMP -150
SIZE 0.19 0.2 0.22
BOND $H
REM SIMU 0.02 C42 C43 C44 C45 C46 C47 C48 C49
REM DELU 0.03 C42 C43 C44 C45 C46 C47 C48 C49
DFIX 1.44 0.008 N6 C42 N6 C42A
DFIX 1.52 0.008 C43 C48 C47 C49
DFIX 1.52 0.008 C43A C48A C47A C49A
DFIX 1.38 0.008 C42 C43 C43 C44 C44 C45 C45 C46 C46 C47 C47 C42
DFIX 1.38 0.008 C42A C43A C43A C44A C44A C45A
DFIX 1.38 0.008 C45A C46A C46A C47A C47A C42A
OMIT 9 9 3
OMIT 6 9 5
ISOR 0.008 C49
L.S. 20
ACTA
WGHT    0.054700    4.623700
FVAR       0.34931   0.69504
MG1   4    0.808961    0.643610    0.336472    11.00000    0.03179    0.02763 =
         0.03791    0.00402    0.01374    0.00426
N1    3    0.907108    0.509201    0.353230    11.00000    0.03632    0.03181 =
         0.03824    0.00886    0.01257    0.00471
C1    1    1.070226    0.394363    0.354770    11.00000    0.04963    0.04479 =
         0.06787    0.02105    0.02325    0.01772
AFIX 137
H1A   2    1.074516    0.385487    0.386094    11.00000   -1.50000
H1B   2    1.142753    0.399458    0.344219    11.00000   -1.50000
H1C   2    1.033230    0.330386    0.341566    11.00000   -1.50000
AFIX   0
MG2   4    0.634442    0.696332    0.390777    11.00000    0.03797    0.03803 =
         0.04405   -0.00024    0.01927    0.00351
N2    3    0.945538    0.738491    0.327984    11.00000    0.03428    0.02684 =
         0.04798    0.00291    0.01909    0.00437
C2    1    1.008705    0.499043    0.343075    11.00000    0.03995    0.03526 =
         0.04081    0.00727    0.01222    0.01029
N3    3    0.761965    0.602433    0.270473    11.00000    0.03313    0.03047 =
         0.04037    0.00324    0.01151    0.00421
C3    1    1.065315    0.582758    0.322614    11.00000    0.03502    0.03628 =
         0.04463    0.00512    0.01664    0.00894
AFIX  43
H3    2    1.129472    0.560044    0.309959    11.00000   -1.20000
AFIX   0
N4    3    0.669496    0.546307    0.140944    11.00000    0.04388    0.09352 =
         0.03827    0.00230    0.00739   -0.00400
C4    1    1.039838    0.695081    0.318384    11.00000    0.03468    0.03249 =
         0.04240    0.00316    0.01633    0.00317
N5    3    0.471111    0.663678    0.385145    11.00000    0.04223    0.03625 =
         0.05690   -0.00301    0.02418   -0.00194
C5    1    1.127037    0.770877    0.303540    11.00000    0.03830    0.03784 =
         0.06452    0.00271    0.02604    0.00252
AFIX 137
H5A   2    1.098709    0.816288    0.279496    11.00000   -1.50000
H5B   2    1.187260    0.726350    0.294174    11.00000   -1.50000
H5C   2    1.151681    0.819138    0.327324    11.00000   -1.50000
AFIX   0
N6    3    0.614277    0.760026    0.451723    11.00000    0.04266    0.04759 =
         0.03759    0.00757    0.01460    0.01601
C6    1    0.864084    0.430729    0.382270    11.00000    0.03943    0.03344 =
         0.04871    0.01300    0.01603    0.00745
C7    1    0.888168    0.444837    0.426660    11.00000    0.04954    0.05721 =
         0.04643    0.02103    0.01293    0.00648
C8    1    0.844420    0.371131    0.455324    11.00000    0.06665    0.07200 =
         0.05263    0.02327    0.01694   -0.00380
AFIX  43
H8    2    0.861163    0.378386    0.485281    11.00000   -1.20000
AFIX   0
C9    1    0.777172    0.287911    0.440631    11.00000    0.07018    0.06342 =
         0.06574    0.02844    0.03157    0.00614
AFIX  43
H9    2    0.748578    0.237442    0.460500    11.00000   -1.20000
AFIX   0
C10   1    0.750701    0.276865    0.397257    11.00000    0.05605    0.03449 =
         0.08503    0.01158    0.02112   -0.00074
AFIX  43
H10   2    0.702986    0.219697    0.387701    11.00000   -1.20000
AFIX   0
C11   1    0.793244    0.348793    0.367174    11.00000    0.05533    0.02919 =
         0.05737    0.00658    0.01861    0.00762
C12   1    0.956120    0.539889    0.442503    11.00000    0.06574    0.07608 =
         0.04573    0.01600   -0.00312   -0.01022
AFIX 137
H12A  2    0.955293    0.543844    0.473925    11.00000   -1.50000
H12B  2    0.927673    0.609032    0.430021    11.00000   -1.50000
H12C  2    1.029895    0.529043    0.433939    11.00000   -1.50000
AFIX   0
C13   1    0.761845    0.338992    0.320004    11.00000    0.09175    0.02762 =
         0.07459   -0.00212    0.00639   -0.00827
AFIX 137
H13A  2    0.713070    0.399604    0.311520    11.00000   -1.50000
H13B  2    0.725842    0.267875    0.314552    11.00000   -1.50000
H13C  2    0.826193    0.343120    0.303252    11.00000   -1.50000
AFIX   0
C14   1    0.938707    0.856205    0.331564    11.00000    0.03678    0.02736 =
         0.06959   -0.00035    0.03027    0.00089
C15   1    0.898003    0.919159    0.296758    11.00000    0.03759    0.02701 =
         0.09209    0.00813    0.02781    0.00324
C16   1    0.887455    1.034049    0.302090    11.00000    0.04324    0.02895 =
         0.13629    0.01449    0.03609    0.00557
AFIX  43
H16   2    0.860676    1.078089    0.278670    11.00000   -1.20000
AFIX   0
C17   1    0.915422    1.083730    0.340826    11.00000    0.05752    0.03263 =
         0.16145   -0.01799    0.05956   -0.00391
AFIX  43
H17   2    0.907313    1.161504    0.344036    11.00000   -1.20000
AFIX   0
C18   1    0.955073    1.021042    0.374885    11.00000    0.06624    0.04078 =
         0.11517   -0.02326    0.05331   -0.00860
AFIX  43
H18   2    0.974175    1.056115    0.401477    11.00000   -1.20000
AFIX   0
C19   1    0.967657    0.906647    0.370954    11.00000    0.05071    0.04310 =
         0.07893   -0.01325    0.04082   -0.00710
C20   1    0.867441    0.864444    0.254741    11.00000    0.05873    0.03803 =
         0.08221    0.02168    0.01085    0.00774
AFIX 137
H20A  2    0.928491    0.821857    0.244960    11.00000   -1.50000
H20B  2    0.847202    0.921096    0.233310    11.00000   -1.50000
H20C  2    0.806639    0.814592    0.258472    11.00000   -1.50000
AFIX   0
C21   1    1.009461    0.838967    0.408533    11.00000    0.08516    0.06466 =
         0.06090   -0.01879    0.03515   -0.01078
AFIX 137
H21A  2    0.951030    0.794607    0.419537    11.00000   -1.50000
H21B  2    1.038240    0.888362    0.431251    11.00000   -1.50000
H21C  2    1.066424    0.789712    0.399363    11.00000   -1.50000
AFIX   0
C22   1    0.658945    0.603494    0.255956    11.00000    0.03227    0.04118 =
         0.04429    0.00551    0.01337    0.00488
AFIX  43
H22   2    0.605973    0.616793    0.276246    11.00000   -1.20000
AFIX   0
C23   1    0.624882    0.586842    0.214151    11.00000    0.03225    0.05331 =
         0.04506    0.00655    0.00787    0.00249
AFIX  43
H23   2    0.550491    0.589487    0.206229    11.00000   -1.20000
AFIX   0
C24   1    0.699648    0.565757    0.182737    11.00000    0.03874    0.04401 =
         0.04168    0.00775    0.00953   -0.00040
C25   1    0.807667    0.564443    0.197758    11.00000    0.03787    0.03890 =
         0.04063    0.00154    0.01414    0.00266
AFIX  43
H25   2    0.862568    0.551807    0.178241    11.00000   -1.20000
AFIX   0
C26   1    0.833735    0.581268    0.240277    11.00000    0.03235    0.03182 =
         0.04478    0.00196    0.01076    0.00615
AFIX  43
H26   2    0.907401    0.577910    0.249357    11.00000   -1.20000
AFIX   0
C27   1    0.556614    0.547865    0.126477    11.00000    0.04880    0.10857 =
         0.04859    0.01103   -0.00248   -0.00816
AFIX 137
H27A  2    0.515186    0.502626    0.145870    11.00000   -1.50000
H27B  2    0.548794    0.517761    0.097261    11.00000   -1.50000
H27C  2    0.530036    0.624254    0.126581    11.00000   -1.50000
AFIX   0
C28   1    0.747346    0.537526    0.108047    11.00000    0.05897    0.12452 =
         0.04370   -0.00282    0.01361    0.00372
AFIX 137
H28A  2    0.785333    0.608144    0.105666    11.00000   -1.50000
H28B  2    0.710440    0.519703    0.080417    11.00000   -1.50000
H28C  2    0.798899    0.478794    0.115817    11.00000   -1.50000
AFIX   0
C29   1    0.282563    0.656578    0.404265    11.00000    0.04712    0.07024 =
         0.08600   -0.01859    0.03614   -0.01320
AFIX 137
H29A  2    0.255826    0.689945    0.377126    11.00000   -1.50000
H29B  2    0.239276    0.682522    0.427698    11.00000   -1.50000
H29C  2    0.277619    0.575718    0.402139    11.00000   -1.50000
AFIX   0
C30   1    0.398081    0.689782    0.413254    11.00000    0.04398    0.04730 =
         0.06688   -0.00686    0.03099   -0.00522
C31   1    0.422366    0.746459    0.451670    11.00000    0.04591    0.06535 =
         0.06749   -0.01396    0.03434   -0.00165
AFIX  43
H31   2    0.362199    0.767740    0.467304    11.00000   -1.20000
AFIX   0
C32   1    0.521548    0.776245    0.470352    11.00000    0.05054    0.04763 =
         0.04637    0.00350    0.02503    0.01203
C33   1    0.522155    0.828144    0.514710    11.00000    0.05800    0.08261 =
         0.04531   -0.00043    0.02255    0.02079
AFIX 137
H33A  2    0.559452    0.778946    0.535525    11.00000   -1.50000
H33B  2    0.448200    0.839349    0.522994    11.00000   -1.50000
H33C  2    0.559204    0.899683    0.514282    11.00000   -1.50000
AFIX   0
C34   1    0.437458    0.604387    0.346862    11.00000    0.03605    0.03550 =
         0.06133   -0.00533    0.02294   -0.00379
C35   1    0.410525    0.663393    0.309001    11.00000    0.02885    0.04859 =
         0.06604    0.00268    0.02090    0.00115
C36   1    0.382047    0.605153    0.271558    11.00000    0.03371    0.07795 =
         0.06220   -0.00751    0.01464   -0.00071
AFIX  43
H36   2    0.362014    0.644700    0.246039    11.00000   -1.20000
AFIX   0
C37   1    0.382501    0.491802    0.270990    11.00000    0.04759    0.07897 =
         0.07836   -0.02268    0.01981   -0.01317
AFIX  43
H37   2    0.363457    0.453136    0.245163    11.00000   -1.20000
AFIX   0
C38   1    0.410422    0.434322    0.307672    11.00000    0.06553    0.04400 =
         0.10581   -0.02470    0.03240   -0.01258
AFIX  43
H38   2    0.410427    0.355647    0.306833    11.00000   -1.20000
AFIX   0
C39   1    0.439220    0.488254    0.346723    11.00000    0.05724    0.03554 =
         0.08195   -0.00111    0.02945   -0.00482
C40   1    0.415649    0.787264    0.308324    11.00000    0.04276    0.04828 =
         0.08597    0.01484    0.01991    0.00525
AFIX 137
H40A  2    0.388365    0.814410    0.280218    11.00000   -1.50000
H40B  2    0.490164    0.811219    0.313455    11.00000   -1.50000
H40C  2    0.371773    0.817268    0.330855    11.00000   -1.50000
AFIX   0
C41   1    0.472800    0.425444    0.386886    11.00000    0.11023    0.04269 =
         0.10184    0.01491    0.03778    0.00218
AFIX 137
H41A  2    0.546692    0.445216    0.395794    11.00000   -1.50000
H41B  2    0.468490    0.345690    0.381167    11.00000   -1.50000
H41C  2    0.425090    0.444515    0.409857    11.00000   -1.50000
PART 1
AFIX   0
C42   1    0.714909    0.795627    0.475505    21.00000    0.04730    0.07189 =
         0.01989    0.01530    0.01171    0.04047
C43   1    0.760170    0.901245    0.469242    21.00000    0.03775    0.05758 =
         0.03134   -0.00649    0.00667    0.00955
C44   1    0.855194    0.932855    0.491051    21.00000    0.04791    0.09871 =
         0.04129   -0.02218    0.00931   -0.00124
AFIX  43
H44   2    0.883051    1.005226    0.487193    21.00000   -1.20000
AFIX   0
C45   1    0.908696    0.859709    0.518104    21.00000    0.04410    0.17935 =
         0.03063    0.00029    0.00551    0.01215
AFIX  43
H45   2    0.973748    0.881424    0.532822    21.00000   -1.20000
AFIX   0
C46   1    0.868579    0.755302    0.523980    21.00000    0.04665    0.18148 =
         0.03013    0.02791    0.00770    0.03682
AFIX  43
H46   2    0.907141    0.704518    0.542184    21.00000   -1.20000
AFIX   0
C47   1    0.771632    0.722832    0.503485    21.00000    0.04703    0.09942 =
         0.05049    0.04254    0.01749    0.02670
C48   1    0.705207    0.980108    0.437280    21.00000    0.05946    0.03961 =
         0.06327    0.00040    0.00172    0.01062
AFIX 137
H48A  2    0.744944    1.050101    0.437011    21.00000   -1.50000
H48B  2    0.631789    0.994177    0.445667    21.00000   -1.50000
H48C  2    0.703384    0.946990    0.408515    21.00000   -1.50000
AFIX   0
C49   1    0.726234    0.607120    0.508801    21.00000    0.08871    0.09855 =
         0.11933    0.07998    0.04220    0.03275
AFIX 137
H49A  2    0.654993    0.612196    0.520561    21.00000   -1.50000
H49B  2    0.773860    0.564420    0.528504    21.00000   -1.50000
H49C  2    0.720565    0.570108    0.480767    21.00000   -1.50000
PART 2
AFIX   0
C42A  1    0.703565    0.753213    0.479780   -21.00000    0.03922
C43A  1    0.764803    0.846092    0.478673   -21.00000    0.04128
C44A  1    0.856182    0.847381    0.505045   -21.00000    0.03546
AFIX  43
H44A  2    0.902926    0.909467    0.504908   -21.00000   -1.20000
AFIX   0
C45A  1    0.880180    0.758799    0.531698   -21.00000    0.04165
AFIX  43
H45A  2    0.940656    0.761801    0.551383   -21.00000   -1.20000
AFIX   0
C46A  1    0.815271    0.664614    0.529660   -21.00000    0.03729
AFIX  43
H46A  2    0.835338    0.601836    0.546604   -21.00000   -1.20000
AFIX   0
C47A  1    0.723132    0.660413    0.503780   -21.00000    0.02570
C48A  1    0.737594    0.945131    0.450881   -21.00000    0.03831
AFIX 137
H48D  2    0.739149    0.924002    0.420525   -21.00000   -1.50000
H48E  2    0.790131    1.004031    0.457041   -21.00000   -1.50000
H48F  2    0.665784    0.971852    0.456980   -21.00000   -1.50000
AFIX   0
C49A  1    0.648057    0.562009    0.501452   -21.00000    0.03862
AFIX 137
H49D  2    0.577144    0.584686    0.510407   -21.00000   -1.50000
H49E  2    0.676381    0.503373    0.520582   -21.00000   -1.50000
H49F  2    0.642009    0.534216    0.471859   -21.00000   -1.50000
AFIX   0
HKLF 4


REM  E:ky408A_a.res in P2(1)/c
REM R1 =  0.0634 for    7564 Fo > 4sig(Fo)  and  0.0717 for all    8693 data
REM    563 parameters refined using     24 restraints

END

WGHT      0.0539      4.6706

REM Highest difference peak  0.462,  deepest hole -0.397,  1-sigma level  0.048
Q1    1   0.6857  0.8826  0.3396  11.00000  0.05    0.46
Q2    1   0.7070  0.5837  0.3780  11.00000  0.05    0.38
Q3    1   0.7139  0.7506  0.3552  11.00000  0.05    0.29
Q4    1   0.7638  0.6043  0.2972  11.00000  0.05    0.27
Q5    1   0.7943  0.6427  0.2967  11.00000  0.05    0.26
Q6    1   0.7187  0.6870  0.3601  11.00000  0.05    0.24
Q7    1   0.7178  0.2422  0.3785  11.00000  0.05    0.24
Q8    1   0.6390  0.7009  0.4256  11.00000  0.05    0.21
Q9    1   0.6600  0.6991  0.3560  11.00000  0.05    0.21
Q10   1   0.7389  0.6580  0.3778  11.00000  0.05    0.20
Q11   1   0.8797  0.7967  0.5211  11.00000  0.05    0.20
Q12   1   0.8133  0.6434  0.3808  11.00000  0.05    0.20
Q13   1   0.8730  1.0520  0.2760  11.00000  0.05    0.19
Q14   1   0.7249  0.5883  0.0803  11.00000  0.05    0.19
Q15   1   0.9052  0.4208  0.4037  11.00000  0.05    0.19
Q16   1   1.0515  0.8618  0.4223  11.00000  0.05    0.19
Q17   1   0.9190  1.1278  0.3610  11.00000  0.05    0.19
Q18   1   0.8792  1.0694  0.3218  11.00000  0.05    0.18
Q19   1   0.7444  0.2546  0.4161  11.00000  0.05    0.18
Q20   1   0.6729  0.7420  0.4792  11.00000  0.05    0.17
;
_shelx_res_checksum              85845
####################################################################### 
# 
# This file contains crystal structure data downloaded from the 
# Cambridge Structural Database (CSD) hosted by the Cambridge 
# Crystallographic Data Centre (CCDC).
# 
# Full information about CCDC data access policies and citation 
# guidelines are available at http://www.ccdc.cam.ac.uk/access/V1 
# 
# Audit and citation data items may have been added by the CCDC. 
# Please retain this information to preserve the provenance of 
# this file and to allow appropriate attribution of the data. 
# 
#######################################################################

data_cj1398
_database_code_depnum_ccdc_archive 'CCDC 1983489'
loop_
_audit_author_name
_audit_author_address
'Cameron Jones'
;Monash University
Australia
;
_audit_update_record             
;
2020-02-12 deposited with the CCDC.	2020-03-06 downloaded from the CCDC.
;

_audit_creation_method           SHELXL-2016/6
_shelx_SHELXL_version_number     2016/6
_chemical_name_systematic        ?
_chemical_name_common            ?
_chemical_melting_point          ?
_chemical_formula_moiety         ?
_chemical_formula_sum            'C137.50 H189.63 I0.04 Mg2 N4 O0.13'
_chemical_formula_weight         1953.69

loop_
_atom_type_symbol
_atom_type_description
_atom_type_scat_dispersion_real
_atom_type_scat_dispersion_imag
_atom_type_scat_source
C C 0.0181 0.0091 'International Tables Vol C Tables 4.2.6.8 and 6.1.1.4'
H H 0.0000 0.0000 'International Tables Vol C Tables 4.2.6.8 and 6.1.1.4'
N N 0.0311 0.0180 'International Tables Vol C Tables 4.2.6.8 and 6.1.1.4'
Mg Mg 0.1719 0.1771 'International Tables Vol C Tables 4.2.6.8 and 6.1.1.4'
I I -0.3257 6.8362 'International Tables Vol C Tables 4.2.6.8 and 6.1.1.4'
O O 0.0492 0.0322 'International Tables Vol C Tables 4.2.6.8 and 6.1.1.4'

_space_group_crystal_system      monoclinic
_space_group_IT_number           14
_space_group_name_H-M_alt        'P 21/n'
_space_group_name_Hall           '-P 2yn'

_shelx_space_group_comment       
;
The symmetry employed for this shelxl refinement is uniquely defined
by the following loop, which should always be used as a source of
symmetry information in preference to the above space-group names.
They are only intended as comments.
;

loop_
_space_group_symop_operation_xyz
'x, y, z'
'-x+1/2, y+1/2, -z+1/2'
'-x, -y, -z'
'x-1/2, -y-1/2, z-1/2'

_cell_length_a                   18.20670(10)
_cell_length_b                   26.32970(10)
_cell_length_c                   25.8355(2)
_cell_angle_alpha                90
_cell_angle_beta                 105.8060(10)
_cell_angle_gamma                90
_cell_volume                     11916.66(13)
_cell_formula_units_Z            4
_cell_measurement_temperature    123(2)
_cell_measurement_reflns_used    44759
_cell_measurement_theta_min      3.0260
_cell_measurement_theta_max      77.3130

_exptl_crystal_description       block
_exptl_crystal_colour            yellow
_exptl_crystal_density_meas      ?
_exptl_crystal_density_method    ?
_exptl_crystal_density_diffrn    1.089
_exptl_crystal_F_000             4278
_exptl_transmission_factor_min   ?
_exptl_transmission_factor_max   ?
_exptl_crystal_size_max          0.230
_exptl_crystal_size_mid          0.170
_exptl_crystal_size_min          0.110
_exptl_absorpt_coefficient_mu    0.623
_shelx_estimated_absorpt_T_min   0.870
_shelx_estimated_absorpt_T_max   0.935
_exptl_absorpt_correction_type   multi-scan
_exptl_absorpt_correction_T_min  0.58632
_exptl_absorpt_correction_T_max  1.00000
_exptl_absorpt_process_details   
;
CrysAlisPro 1.171.39.46 (Rigaku Oxford Diffraction, 2018)
Empirical absorption correction using spherical harmonics,
 implemented in SCALE3 ABSPACK scaling algorithm.
;
_exptl_absorpt_special_details   ?
_diffrn_ambient_temperature      123(2)
_diffrn_radiation_wavelength     1.54184
_diffrn_radiation_type           CuK\a
_diffrn_source                   'micro-focus sealed X-ray tube'
_diffrn_measurement_device_type  'XtaLAB Synergy, Dualflex, HyPix'
_diffrn_measurement_method       ?
_diffrn_detector_area_resol_mean ?
_diffrn_reflns_number            121487
_diffrn_reflns_av_unetI/netI     0.0417
_diffrn_reflns_av_R_equivalents  0.0580
_diffrn_reflns_limit_h_min       -22
_diffrn_reflns_limit_h_max       21
_diffrn_reflns_limit_k_min       -30
_diffrn_reflns_limit_k_max       31
_diffrn_reflns_limit_l_min       -30
_diffrn_reflns_limit_l_max       31
_diffrn_reflns_theta_min         6.496
_diffrn_reflns_theta_max         68.996
_diffrn_reflns_theta_full        67.684
_diffrn_measured_fraction_theta_max 0.998
_diffrn_measured_fraction_theta_full 0.998
_diffrn_reflns_Laue_measured_fraction_max 0.998
_diffrn_reflns_Laue_measured_fraction_full 0.998
_diffrn_reflns_point_group_measured_fraction_max 0.998
_diffrn_reflns_point_group_measured_fraction_full 0.998
_reflns_number_total             22115
_reflns_number_gt                18619
_reflns_threshold_expression     'I > 2\s(I)'
_reflns_Friedel_coverage         0.000
_reflns_Friedel_fraction_max     .
_reflns_Friedel_fraction_full    .

_reflns_special_details          
;
 Reflections were merged by SHELXL according to the crystal
 class for the calculation of statistics and refinement.
 
 _reflns_Friedel_fraction is defined as the number of unique
 Friedel pairs measured divided by the number that would be
 possible theoretically, ignoring centric projections and
 systematic absences.
;

_computing_data_collection       'CrysAlisPro 1.171.39.46 (Rigaku OD, 2018)'
_computing_cell_refinement       'CrysAlisPro 1.171.39.46 (Rigaku OD, 2018)'
_computing_data_reduction        'CrysAlisPro 1.171.39.46 (Rigaku OD, 2018)'
_computing_structure_solution    'SHELXT 2014/5 (Sheldrick, 2014)'
_computing_structure_refinement  'SHELXL-2016/6 (Sheldrick, 2016)'
_computing_molecular_graphics    xseed
_computing_publication_material  Ciftab
_refine_special_details          ?
_refine_ls_structure_factor_coef Fsqd
_refine_ls_matrix_type           full
_refine_ls_weighting_scheme      calc
_refine_ls_weighting_details     
'w=1/[\s^2^(Fo^2^)+(0.0793P)^2^+14.0401P] where P=(Fo^2^+2Fc^2^)/3'
_atom_sites_solution_primary     ?
_atom_sites_solution_secondary   ?
_atom_sites_solution_hydrogens   geom
_refine_ls_hydrogen_treatment    constr
_refine_ls_extinction_method     none
_refine_ls_extinction_coef       .
_refine_ls_number_reflns         22115
_refine_ls_number_parameters     1302
_refine_ls_number_restraints     3
_refine_ls_R_factor_all          0.0774
_refine_ls_R_factor_gt           0.0679
_refine_ls_wR_factor_ref         0.1881
_refine_ls_wR_factor_gt          0.1816
_refine_ls_goodness_of_fit_ref   1.048
_refine_ls_restrained_S_all      1.052
_refine_ls_shift/su_max          0.001
_refine_ls_shift/su_mean         0.000

loop_
_atom_site_label
_atom_site_type_symbol
_atom_site_fract_x
_atom_site_fract_y
_atom_site_fract_z
_atom_site_U_iso_or_equiv
_atom_site_adp_type
_atom_site_occupancy
_atom_site_site_symmetry_order
_atom_site_calc_flag
_atom_site_refinement_flags_posn
_atom_site_refinement_flags_adp
_atom_site_refinement_flags_occupancy
_atom_site_disorder_assembly
_atom_site_disorder_group
I1 I 0.5014(4) 0.3983(3) 0.7333(3) 0.040(3) Uiso 0.0237(10) 1 d . . P A 1
Mg1 Mg 0.58237(4) 0.31719(3) 0.77163(3) 0.01812(15) Uani 1 1 d . . . . .
O1 O 0.4987(12) 0.2726(10) 0.7471(9) 0.079(10) Uiso 0.130(11) 1 d . . P A 1
H1 H 0.496913 0.237121 0.753117 0.094 Uiso 0.130(11) 1 calc R U P A 1
N1 N 0.68487(9) 0.33873(6) 0.75643(7) 0.0174(3) Uani 1 1 d . . . . .
C1 C 0.68639(11) 0.35795(8) 0.70407(8) 0.0170(4) Uani 1 1 d . . . . .
I2 I 0.4987(10) 0.2349(7) 0.7393(7) 0.042(8) Uiso 0.0103(11) 1 d . . P A 2
Mg2 Mg 0.41706(4) 0.31663(3) 0.70663(3) 0.01849(15) Uani 1 1 d . . . . .
N2 N 0.64020(9) 0.29553(7) 0.85028(7) 0.0191(4) Uani 1 1 d . . . . .
C2 C 0.69336(11) 0.32370(8) 0.66419(8) 0.0184(4) Uani 1 1 d . . . . .
N3 N 0.35945(10) 0.29377(7) 0.62829(7) 0.0198(4) Uani 1 1 d . . . . .
C3 C 0.69946(12) 0.26656(8) 0.67344(8) 0.0205(4) Uani 1 1 d . . . . .
H3 H 0.705566 0.260208 0.712547 0.025 Uiso 1 1 calc R U . . .
N4 N 0.31441(9) 0.33983(6) 0.72061(7) 0.0183(3) Uani 1 1 d . . . . .
C4 C 0.76903(13) 0.24369(8) 0.65903(11) 0.0303(5) Uani 1 1 d . . . . .
H4A H 0.766225 0.252100 0.621191 0.036 Uiso 1 1 calc R U . . .
H4B H 0.816115 0.259238 0.682143 0.036 Uiso 1 1 calc R U . . .
C5 C 0.77368(14) 0.18606(9) 0.66616(11) 0.0339(6) Uani 1 1 d . . . . .
H5A H 0.817688 0.172970 0.654610 0.041 Uiso 1 1 calc R U . . .
H5B H 0.782057 0.177630 0.704680 0.041 Uiso 1 1 calc R U . . .
C6 C 0.70154(16) 0.16073(9) 0.63370(11) 0.0369(6) Uani 1 1 d . . . . .
H6A H 0.695867 0.166212 0.594901 0.044 Uiso 1 1 calc R U . . .
H6B H 0.704933 0.123696 0.640594 0.044 Uiso 1 1 calc R U . . .
C7 C 0.63277(15) 0.18182(9) 0.64821(13) 0.0414(7) Uani 1 1 d . . . . .
H7A H 0.635929 0.172914 0.685989 0.050 Uiso 1 1 calc R U . . .
H7B H 0.586040 0.165962 0.624987 0.050 Uiso 1 1 calc R U . . .
C8 C 0.62690(13) 0.23943(9) 0.64162(11) 0.0319(5) Uani 1 1 d . . . . .
H8A H 0.583100 0.251760 0.653903 0.038 Uiso 1 1 calc R U . . .
H8B H 0.617030 0.248040 0.603024 0.038 Uiso 1 1 calc R U . . .
C9 C 0.69842(12) 0.34332(8) 0.61478(8) 0.0201(4) Uani 1 1 d . . . . .
H9 H 0.701966 0.320421 0.587146 0.024 Uiso 1 1 calc R U . . .
C10 C 0.69839(11) 0.39512(8) 0.60507(8) 0.0197(4) Uani 1 1 d . . . . .
C11 C 0.71249(12) 0.41701(8) 0.55397(9) 0.0221(4) Uani 1 1 d . . . . .
H11 H 0.681500 0.448767 0.544931 0.027 Uiso 1 1 calc R U . . .
C12 C 0.69004(14) 0.38236(9) 0.50511(9) 0.0277(5) Uani 1 1 d . . . . .
H12A H 0.634624 0.375241 0.496373 0.033 Uiso 1 1 calc R U . . .
H12B H 0.717526 0.349675 0.513735 0.033 Uiso 1 1 calc R U . . .
C13 C 0.70868(15) 0.40624(10) 0.45591(10) 0.0337(5) Uani 1 1 d . . . . .
H13A H 0.695463 0.381991 0.425492 0.040 Uiso 1 1 calc R U . . .
H13B H 0.677423 0.437199 0.445038 0.040 Uiso 1 1 calc R U . . .
C14 C 0.79300(16) 0.42000(11) 0.46821(10) 0.0385(6) Uani 1 1 d . . . . .
H14A H 0.824098 0.388630 0.475535 0.046 Uiso 1 1 calc R U . . .
H14B H 0.802821 0.436861 0.436498 0.046 Uiso 1 1 calc R U . . .
C15 C 0.81652(15) 0.45516(11) 0.51653(11) 0.0391(6) Uani 1 1 d . . . . .
H15A H 0.790002 0.488143 0.507580 0.047 Uiso 1 1 calc R U . . .
H15B H 0.872154 0.461479 0.525297 0.047 Uiso 1 1 calc R U . . .
C16 C 0.79686(14) 0.43205(10) 0.56555(10) 0.0313(5) Uani 1 1 d . . . . .
H16A H 0.809230 0.456945 0.595388 0.038 Uiso 1 1 calc R U . . .
H16B H 0.828922 0.401598 0.577384 0.038 Uiso 1 1 calc R U . . .
C17 C 0.69175(12) 0.42802(8) 0.64565(9) 0.0207(4) Uani 1 1 d . . . . .
H17 H 0.690749 0.463554 0.639125 0.025 Uiso 1 1 calc R U . . .
C18 C 0.68651(11) 0.41079(8) 0.69561(8) 0.0195(4) Uani 1 1 d . . . . .
C19 C 0.68660(13) 0.44849(8) 0.74019(9) 0.0230(4) Uani 1 1 d . . . . .
H19 H 0.708062 0.430348 0.775046 0.028 Uiso 1 1 calc R U . . .
C20 C 0.73858(15) 0.49456(10) 0.73996(11) 0.0364(6) Uani 1 1 d . . . . .
H20A H 0.790548 0.482524 0.741226 0.044 Uiso 1 1 calc R U . . .
H20B H 0.718759 0.513823 0.706116 0.044 Uiso 1 1 calc R U . . .
C21 C 0.74273(15) 0.52955(11) 0.78764(12) 0.0416(6) Uani 1 1 d . . . . .
H21A H 0.767544 0.511384 0.821436 0.050 Uiso 1 1 calc R U . . .
H21B H 0.774383 0.559539 0.785153 0.050 Uiso 1 1 calc R U . . .
C22 C 0.66409(16) 0.54697(9) 0.78915(12) 0.0383(6) Uani 1 1 d . . . . .
H22A H 0.641882 0.568959 0.757698 0.046 Uiso 1 1 calc R U . . .
H22B H 0.668262 0.567199 0.822129 0.046 Uiso 1 1 calc R U . . .
C23 C 0.61167(15) 0.50148(11) 0.78840(12) 0.0417(6) Uani 1 1 d . . . . .
H23A H 0.559711 0.513768 0.786806 0.050 Uiso 1 1 calc R U . . .
H23B H 0.630666 0.481837 0.822076 0.050 Uiso 1 1 calc R U . . .
C24 C 0.60791(14) 0.46678(10) 0.74020(11) 0.0363(6) Uani 1 1 d . . . . .
H24A H 0.574969 0.437186 0.741619 0.044 Uiso 1 1 calc R U . . .
H24B H 0.584880 0.485533 0.706463 0.044 Uiso 1 1 calc R U . . .
C25 C 0.75353(11) 0.33478(8) 0.79155(8) 0.0190(4) Uani 1 1 d . . . . .
C26 C 0.82443(12) 0.34999(9) 0.77492(9) 0.0247(5) Uani 1 1 d . . . . .
H26A H 0.825676 0.331526 0.742236 0.037 Uiso 1 1 calc R U . . .
H26B H 0.870067 0.341644 0.803904 0.037 Uiso 1 1 calc R U . . .
H26C H 0.823236 0.386604 0.767912 0.037 Uiso 1 1 calc R U . . .
C27 C 0.76684(12) 0.31718(8) 0.84445(9) 0.0223(4) Uani 1 1 d . . . . .
H27 H 0.818763 0.317713 0.865018 0.027 Uiso 1 1 calc R U . . .
C28 C 0.71545(12) 0.29889(8) 0.87177(8) 0.0210(4) Uani 1 1 d . . . . .
C29 C 0.75182(13) 0.28143(10) 0.92887(9) 0.0285(5) Uani 1 1 d . . . . .
H29A H 0.720177 0.292267 0.952061 0.043 Uiso 1 1 calc R U . . .
H29B H 0.802811 0.296408 0.941854 0.043 Uiso 1 1 calc R U . . .
H29C H 0.755994 0.244313 0.929633 0.043 Uiso 1 1 calc R U . . .
C30 C 0.59703(11) 0.27639(8) 0.88563(8) 0.0189(4) Uani 1 1 d . . . . .
C31 C 0.58846(12) 0.22378(8) 0.89173(8) 0.0213(4) Uani 1 1 d . . . . .
C32 C 0.62269(13) 0.18460(8) 0.86171(9) 0.0248(5) Uani 1 1 d . . . . .
H32 H 0.659769 0.202732 0.845917 0.030 Uiso 1 1 calc R U . . .
C33 C 0.56156(16) 0.16137(11) 0.81528(11) 0.0417(6) Uani 1 1 d . . . . .
H33A H 0.537123 0.188543 0.789935 0.050 Uiso 1 1 calc R U . . .
H33B H 0.521740 0.145426 0.829439 0.050 Uiso 1 1 calc R U . . .
C34 C 0.5951(2) 0.12150(14) 0.78526(13) 0.0591(9) Uani 1 1 d . . . . .
H34A H 0.553587 0.106185 0.756506 0.071 Uiso 1 1 calc R U . . .
H34B H 0.631298 0.138070 0.768095 0.071 Uiso 1 1 calc R U . . .
C35 C 0.63581(18) 0.08055(11) 0.82247(15) 0.0523(8) Uani 1 1 d . . . . .
H35A H 0.658010 0.055818 0.802101 0.063 Uiso 1 1 calc R U . . .
H35B H 0.598947 0.062268 0.837679 0.063 Uiso 1 1 calc R U . . .
C36 C 0.69835(17) 0.10280(11) 0.86750(13) 0.0467(7) Uani 1 1 d . . . . .
H36A H 0.737454 0.118536 0.852458 0.056 Uiso 1 1 calc R U . . .
H36B H 0.723195 0.075374 0.892351 0.056 Uiso 1 1 calc R U . . .
C37 C 0.66671(17) 0.14274(11) 0.89856(12) 0.0433(7) Uani 1 1 d . . . . .
H37A H 0.709437 0.158208 0.926272 0.052 Uiso 1 1 calc R U . . .
H37B H 0.632349 0.126055 0.917190 0.052 Uiso 1 1 calc R U . . .
C38 C 0.54638(12) 0.20731(8) 0.92628(9) 0.0224(4) Uani 1 1 d . . . . .
H38 H 0.540252 0.171840 0.930405 0.027 Uiso 1 1 calc R U . . .
C39 C 0.51300(12) 0.24066(8) 0.95495(8) 0.0210(4) Uani 1 1 d . . . . .
C40 C 0.46653(12) 0.21980(8) 0.99088(9) 0.0217(4) Uani 1 1 d . . . . .
H40 H 0.435420 0.191020 0.971006 0.026 Uiso 1 1 calc R U . . .
C41 C 0.51776(13) 0.19792(10) 1.04331(10) 0.0296(5) Uani 1 1 d . . . . .
H41A H 0.552451 0.172261 1.034757 0.036 Uiso 1 1 calc R U . . .
H41B H 0.549461 0.225442 1.064205 0.036 Uiso 1 1 calc R U . . .
C42 C 0.47072(14) 0.17334(11) 1.07735(10) 0.0353(6) Uani 1 1 d . . . . .
H42A H 0.443365 0.143452 1.058066 0.042 Uiso 1 1 calc R U . . .
H42B H 0.505352 0.161367 1.111711 0.042 Uiso 1 1 calc R U . . .
C43 C 0.41301(15) 0.21052(11) 1.08909(10) 0.0363(6) Uani 1 1 d . . . . .
H43A H 0.380735 0.192643 1.108537 0.044 Uiso 1 1 calc R U . . .
H43B H 0.440503 0.238102 1.112558 0.044 Uiso 1 1 calc R U . . .
C44 C 0.36245(13) 0.23332(10) 1.03738(10) 0.0318(5) Uani 1 1 d . . . . .
H44A H 0.328404 0.259175 1.046364 0.038 Uiso 1 1 calc R U . . .
H44B H 0.330120 0.206335 1.015960 0.038 Uiso 1 1 calc R U . . .
C45 C 0.41063(13) 0.25791(9) 1.00395(10) 0.0287(5) Uani 1 1 d . . . . .
H45A H 0.376531 0.271239 0.970037 0.034 Uiso 1 1 calc R U . . .
H45B H 0.439512 0.286851 1.024159 0.034 Uiso 1 1 calc R U . . .
C46 C 0.52323(12) 0.29222(8) 0.94871(8) 0.0213(4) Uani 1 1 d . . . . .
H46 H 0.501595 0.315590 0.968426 0.026 Uiso 1 1 calc R U . . .
C47 C 0.56457(12) 0.31107(8) 0.91418(8) 0.0209(4) Uani 1 1 d . . . . .
C48 C 0.57470(12) 0.36813(8) 0.91115(9) 0.0240(5) Uani 1 1 d . . . . .
H48 H 0.598086 0.374992 0.881032 0.029 Uiso 1 1 calc R U . . .
C49 C 0.49885(13) 0.39662(9) 0.89887(11) 0.0323(5) Uani 1 1 d . . . . .
H49A H 0.466828 0.386076 0.863037 0.039 Uiso 1 1 calc R U . . .
H49B H 0.471662 0.387004 0.925787 0.039 Uiso 1 1 calc R U . . .
C50 C 0.50857(14) 0.45419(9) 0.89949(12) 0.0364(6) Uani 1 1 d . . . . .
H50A H 0.530099 0.464496 0.869787 0.044 Uiso 1 1 calc R U . . .
H50B H 0.458102 0.470666 0.893707 0.044 Uiso 1 1 calc R U . . .
C51 C 0.56107(17) 0.47175(9) 0.95264(12) 0.0415(6) Uani 1 1 d . . . . .
H51A H 0.567761 0.509031 0.951866 0.050 Uiso 1 1 calc R U . . .
H51B H 0.537861 0.463607 0.982120 0.050 Uiso 1 1 calc R U . . .
C52 C 0.63807(17) 0.44599(10) 0.96306(14) 0.0526(8) Uani 1 1 d . . . . .
H52A H 0.671185 0.457153 0.998304 0.063 Uiso 1 1 calc R U . . .
H52B H 0.662817 0.456147 0.934950 0.063 Uiso 1 1 calc R U . . .
C53 C 0.62966(16) 0.38820(9) 0.96294(12) 0.0437(7) Uani 1 1 d . . . . .
H53A H 0.610946 0.377939 0.993963 0.052 Uiso 1 1 calc R U . . .
H53B H 0.680420 0.372469 0.967490 0.052 Uiso 1 1 calc R U . . .
C54 C 0.40256(11) 0.27338(8) 0.59372(8) 0.0200(4) Uani 1 1 d . . . . .
C55 C 0.43697(12) 0.30773(8) 0.56578(8) 0.0212(4) Uani 1 1 d . . . . .
C56 C 0.42781(12) 0.36469(8) 0.56987(9) 0.0247(5) Uani 1 1 d . . . . .
H56 H 0.410134 0.371055 0.602706 0.030 Uiso 1 1 calc R U . . .
C57 C 0.50176(14) 0.39400(9) 0.57697(11) 0.0339(5) Uani 1 1 d . . . . .
H57A H 0.522682 0.386804 0.546155 0.041 Uiso 1 1 calc R U . . .
H57B H 0.539470 0.382205 0.610094 0.041 Uiso 1 1 calc R U . . .
C58 C 0.49048(14) 0.45117(9) 0.58074(11) 0.0343(6) Uani 1 1 d . . . . .
H58A H 0.474970 0.458876 0.613765 0.041 Uiso 1 1 calc R U . . .
H58B H 0.539381 0.468784 0.583289 0.041 Uiso 1 1 calc R U . . .
C59 C 0.43034(17) 0.47065(10) 0.53230(12) 0.0430(6) Uani 1 1 d . . . . .
H59A H 0.447727 0.465704 0.499527 0.052 Uiso 1 1 calc R U . . .
H59B H 0.422529 0.507475 0.536480 0.052 Uiso 1 1 calc R U . . .
C60 C 0.35555(19) 0.44264(11) 0.52630(18) 0.0686(12) Uani 1 1 d . . . . .
H60A H 0.317328 0.454733 0.493568 0.082 Uiso 1 1 calc R U . . .
H60B H 0.335979 0.450066 0.557679 0.082 Uiso 1 1 calc R U . . .
C61 C 0.36646(18) 0.38525(11) 0.52225(15) 0.0569(9) Uani 1 1 d . . . . .
H61A H 0.317579 0.367851 0.520325 0.068 Uiso 1 1 calc R U . . .
H61B H 0.380587 0.377656 0.488674 0.068 Uiso 1 1 calc R U . . .
C62 C 0.47786(12) 0.28822(8) 0.53148(9) 0.0228(4) Uani 1 1 d . . . . .
H62 H 0.500633 0.311199 0.512081 0.027 Uiso 1 1 calc R U . . .
C63 C 0.48615(12) 0.23659(8) 0.52494(8) 0.0219(4) Uani 1 1 d . . . . .
C64 C 0.53393(12) 0.21507(8) 0.48995(9) 0.0223(4) Uani 1 1 d . . . . .
H64 H 0.564199 0.186167 0.510237 0.027 Uiso 1 1 calc R U . . .
C65 C 0.59098(14) 0.25285(9) 0.47778(10) 0.0303(5) Uani 1 1 d . . . . .
H65A H 0.562880 0.281515 0.456514 0.036 Uiso 1 1 calc R U . . .
H65B H 0.623682 0.266666 0.511960 0.036 Uiso 1 1 calc R U . . .
C66 C 0.64107(14) 0.22748(10) 0.44647(10) 0.0325(5) Uani 1 1 d . . . . .
H66A H 0.676441 0.252893 0.438347 0.039 Uiso 1 1 calc R U . . .
H66B H 0.672010 0.200428 0.468784 0.039 Uiso 1 1 calc R U . . .
C67 C 0.59248(14) 0.20463(10) 0.39418(10) 0.0324(5) Uani 1 1 d . . . . .
H67A H 0.625851 0.186280 0.375961 0.039 Uiso 1 1 calc R U . . .
H67B H 0.566495 0.232234 0.370050 0.039 Uiso 1 1 calc R U . . .
C68 C 0.53281(14) 0.16803(10) 0.40435(10) 0.0314(5) Uani 1 1 d . . . . .
H68A H 0.558775 0.138019 0.424259 0.038 Uiso 1 1 calc R U . . .
H68B H 0.499438 0.156169 0.369476 0.038 Uiso 1 1 calc R U . . .
C69 C 0.48410(13) 0.19344(9) 0.43666(9) 0.0276(5) Uani 1 1 d . . . . .
H69A H 0.447973 0.168294 0.444271 0.033 Uiso 1 1 calc R U . . .
H69B H 0.453939 0.221217 0.415103 0.033 Uiso 1 1 calc R U . . .
C70 C 0.45084(12) 0.20341(8) 0.55279(9) 0.0229(4) Uani 1 1 d . . . . .
H70 H 0.455702 0.167861 0.548388 0.027 Uiso 1 1 calc R U . . .
C71 C 0.40842(12) 0.22089(8) 0.58705(8) 0.0213(4) Uani 1 1 d . . . . .
C72 C 0.36894(12) 0.18317(8) 0.61536(9) 0.0236(4) Uani 1 1 d . . . . .
H72 H 0.328434 0.202343 0.626614 0.028 Uiso 1 1 calc R U . . .
C73 C 0.42307(15) 0.16133(10) 0.66644(10) 0.0363(6) Uani 1 1 d . . . . .
H73A H 0.447024 0.189391 0.690707 0.044 Uiso 1 1 calc R U . . .
H73B H 0.464109 0.141830 0.657019 0.044 Uiso 1 1 calc R U . . .
C74 C 0.37941(17) 0.12648(12) 0.69535(12) 0.0470(7) Uani 1 1 d . . . . .
H74A H 0.415626 0.111530 0.727463 0.056 Uiso 1 1 calc R U . . .
H74B H 0.341620 0.146807 0.707656 0.056 Uiso 1 1 calc R U . . .
C75 C 0.33853(17) 0.08413(11) 0.65886(13) 0.0458(7) Uani 1 1 d . . . . .
H75A H 0.376617 0.061622 0.649586 0.055 Uiso 1 1 calc R U . . .
H75B H 0.308746 0.063585 0.678081 0.055 Uiso 1 1 calc R U . . .
C76 C 0.28570(16) 0.10531(10) 0.60798(11) 0.0405(6) Uani 1 1 d . . . . .
H76A H 0.244245 0.124770 0.616892 0.049 Uiso 1 1 calc R U . . .
H76B H 0.262251 0.077031 0.583848 0.049 Uiso 1 1 calc R U . . .
C77 C 0.32933(16) 0.13998(10) 0.57914(11) 0.0376(6) Uani 1 1 d . . . . .
H77A H 0.367907 0.119756 0.567593 0.045 Uiso 1 1 calc R U . . .
H77B H 0.293348 0.154323 0.546549 0.045 Uiso 1 1 calc R U . . .
C78 C 0.28497(12) 0.29947(8) 0.60560(8) 0.0222(4) Uani 1 1 d . . . . .
C79 C 0.24858(13) 0.28054(10) 0.54893(9) 0.0305(5) Uani 1 1 d . . . . .
H79A H 0.282781 0.287417 0.526307 0.046 Uiso 1 1 calc R U . . .
H79B H 0.199908 0.298082 0.534087 0.046 Uiso 1 1 calc R U . . .
H79C H 0.239538 0.243898 0.549790 0.046 Uiso 1 1 calc R U . . .
C80 C 0.23407(12) 0.32117(9) 0.63136(9) 0.0244(5) Uani 1 1 d . . . . .
H80 H 0.183134 0.324704 0.609484 0.029 Uiso 1 1 calc R U . . .
C81 C 0.24654(11) 0.33838(8) 0.68411(9) 0.0216(4) Uani 1 1 d . . . . .
C82 C 0.17538(12) 0.35559(10) 0.69899(9) 0.0287(5) Uani 1 1 d . . . . .
H82A H 0.167339 0.333931 0.727818 0.043 Uiso 1 1 calc R U . . .
H82B H 0.131146 0.353022 0.667428 0.043 Uiso 1 1 calc R U . . .
H82C H 0.181693 0.390916 0.711348 0.043 Uiso 1 1 calc R U . . .
C83 C 0.31303(11) 0.35958(8) 0.77259(8) 0.0183(4) Uani 1 1 d . . . . .
C84 C 0.31644(11) 0.41248(8) 0.78180(9) 0.0204(4) Uani 1 1 d . . . . .
C85 C 0.32222(13) 0.45002(8) 0.73852(9) 0.0247(5) Uani 1 1 d . . . . .
H85 H 0.317138 0.430237 0.704683 0.030 Uiso 1 1 calc R U . . .
C86 C 0.39925(14) 0.47704(10) 0.75156(11) 0.0361(6) Uani 1 1 d . . . . .
H86A H 0.440551 0.451503 0.756881 0.043 Uiso 1 1 calc R U . . .
H86B H 0.406764 0.496328 0.785496 0.043 Uiso 1 1 calc R U . . .
C87 C 0.40413(16) 0.51343(11) 0.70638(13) 0.0430(7) Uani 1 1 d . . . . .
H87A H 0.453583 0.531607 0.716902 0.052 Uiso 1 1 calc R U . . .
H87B H 0.402103 0.493673 0.673421 0.052 Uiso 1 1 calc R U . . .
C88 C 0.33965(15) 0.55176(9) 0.69450(11) 0.0363(6) Uani 1 1 d . . . . .
H88A H 0.342610 0.573237 0.663679 0.044 Uiso 1 1 calc R U . . .
H88B H 0.344779 0.574087 0.726113 0.044 Uiso 1 1 calc R U . . .
C89 C 0.26298(17) 0.52494(12) 0.68139(14) 0.0539(8) Uani 1 1 d . . . . .
H89A H 0.255720 0.505306 0.647694 0.065 Uiso 1 1 calc R U . . .
H89B H 0.221622 0.550469 0.675705 0.065 Uiso 1 1 calc R U . . .
C90 C 0.25835(15) 0.48925(11) 0.72686(14) 0.0491(8) Uani 1 1 d . . . . .
H90A H 0.261520 0.509346 0.759779 0.059 Uiso 1 1 calc R U . . .
H90B H 0.208466 0.471582 0.716951 0.059 Uiso 1 1 calc R U . . .
C91 C 0.31084(12) 0.43049(8) 0.83142(9) 0.0219(4) Uani 1 1 d . . . . .
H91 H 0.313125 0.466072 0.837753 0.026 Uiso 1 1 calc R U . . .
C92 C 0.30206(12) 0.39823(8) 0.87185(8) 0.0210(4) Uani 1 1 d . . . . .
C93 C 0.28873(13) 0.42045(8) 0.92303(9) 0.0245(5) Uani 1 1 d . . . . .
H93 H 0.318940 0.452572 0.931449 0.029 Uiso 1 1 calc R U . . .
C94 C 0.20386(14) 0.43425(10) 0.91254(10) 0.0306(5) Uani 1 1 d . . . . .
H94A H 0.189582 0.458549 0.882207 0.037 Uiso 1 1 calc R U . . .
H94B H 0.172669 0.403231 0.901893 0.037 Uiso 1 1 calc R U . . .
C95 C 0.18560(16) 0.45773(11) 0.96167(11) 0.0385(6) Uani 1 1 d . . . . .
H95A H 0.211490 0.491025 0.969621 0.046 Uiso 1 1 calc R U . . .
H95B H 0.129907 0.463559 0.953674 0.046 Uiso 1 1 calc R U . . .
C96 C 0.21138(15) 0.42338(10) 1.01077(10) 0.0368(6) Uani 1 1 d . . . . .
H96A H 0.202888 0.440864 1.042573 0.044 Uiso 1 1 calc R U . . .
H96B H 0.180456 0.391910 1.004727 0.044 Uiso 1 1 calc R U . . .
C97 C 0.29546(15) 0.40977(10) 1.02168(10) 0.0337(5) Uani 1 1 d . . . . .
H97A H 0.309671 0.385618 1.052154 0.040 Uiso 1 1 calc R U . . .
H97B H 0.326694 0.440809 1.032077 0.040 Uiso 1 1 calc R U . . .
C98 C 0.31290(14) 0.38593(9) 0.97235(9) 0.0285(5) Uani 1 1 d . . . . .
H98A H 0.368351 0.379108 0.980446 0.034 Uiso 1 1 calc R U . . .
H98B H 0.285757 0.353078 0.964251 0.034 Uiso 1 1 calc R U . . .
C99 C 0.30007(12) 0.34652(8) 0.86210(9) 0.0215(4) Uani 1 1 d . . . . .
H99 H 0.295487 0.323984 0.889772 0.026 Uiso 1 1 calc R U . . .
C100 C 0.30456(11) 0.32609(8) 0.81287(8) 0.0192(4) Uani 1 1 d . . . . .
C101 C 0.29778(12) 0.26891(8) 0.80492(8) 0.0203(4) Uani 1 1 d . . . . .
H101 H 0.295368 0.261280 0.766576 0.024 Uiso 1 1 calc R U . . .
C102 C 0.22422(13) 0.24870(9) 0.81626(10) 0.0285(5) Uani 1 1 d . . . . .
H10A H 0.222114 0.260658 0.852161 0.034 Uiso 1 1 calc R U . . .
H10B H 0.179513 0.262929 0.789265 0.034 Uiso 1 1 calc R U . . .
C103 C 0.21907(14) 0.19090(9) 0.81463(11) 0.0341(6) Uani 1 1 d . . . . .
H10C H 0.172659 0.179937 0.824510 0.041 Uiso 1 1 calc R U . . .
H10D H 0.214971 0.178864 0.777641 0.041 Uiso 1 1 calc R U . . .
C104 C 0.28901(15) 0.16751(9) 0.85327(11) 0.0365(6) Uani 1 1 d . . . . .
H10E H 0.291883 0.178231 0.890495 0.044 Uiso 1 1 calc R U . . .
H10F H 0.284981 0.130021 0.851539 0.044 Uiso 1 1 calc R U . . .
C105 C 0.36061(14) 0.18423(9) 0.83873(10) 0.0307(5) Uani 1 1 d . . . . .
H10G H 0.358527 0.172273 0.802028 0.037 Uiso 1 1 calc R U . . .
H10H H 0.405874 0.168738 0.864067 0.037 Uiso 1 1 calc R U . . .
C106 C 0.36828(12) 0.24200(8) 0.84106(10) 0.0254(5) Uani 1 1 d . . . . .
H10I H 0.413955 0.251956 0.829674 0.031 Uiso 1 1 calc R U . . .
H10J H 0.375930 0.253390 0.878674 0.031 Uiso 1 1 calc R U . . .
C107 C 0.00123(16) 0.31921(11) 0.74248(12) 0.0421(6) Uani 1 1 d . . . . .
H10K H -0.049621 0.308077 0.721715 0.063 Uiso 1 1 calc R U . . .
H10L H 0.009405 0.309679 0.780293 0.063 Uiso 1 1 calc R U . . .
H10M H 0.040021 0.302906 0.728219 0.063 Uiso 1 1 calc R U . . .
C108 C 0.00718(14) 0.37562(10) 0.73822(10) 0.0316(5) Uani 1 1 d . . . . .
C109 C 0.06700(14) 0.40209(10) 0.77244(10) 0.0341(5) Uani 1 1 d . . . . .
H109 H 0.101880 0.384591 0.800920 0.041 Uiso 1 1 calc R U . . .
C110 C 0.07653(15) 0.45346(11) 0.76569(11) 0.0396(6) Uani 1 1 d . . . . .
H110 H 0.117911 0.471000 0.789289 0.048 Uiso 1 1 calc R U . . .
C111 C 0.02592(19) 0.47933(12) 0.72465(13) 0.0504(7) Uani 1 1 d . . . . .
H111 H 0.032575 0.514598 0.719621 0.061 Uiso 1 1 calc R U . . .
C112 C -0.03416(19) 0.45364(11) 0.69112(13) 0.0513(8) Uani 1 1 d . . . . .
H112 H -0.069298 0.471405 0.663004 0.062 Uiso 1 1 calc R U . . .
C113 C -0.04406(15) 0.40222(10) 0.69785(11) 0.0384(6) Uani 1 1 d . . . . .
H113 H -0.086239 0.385047 0.674658 0.046 Uiso 1 1 calc R U . . .
C114 C -0.1257(2) 0.43887(12) 0.96408(14) 0.0569(8) Uani 1 1 d . . . . .
H11A H -0.119853 0.402270 0.959571 0.085 Uiso 1 1 calc R U . . .
H11B H -0.179908 0.447066 0.957771 0.085 Uiso 1 1 calc R U . . .
H11C H -0.097904 0.448803 1.000751 0.085 Uiso 1 1 calc R U . . .
C115 C -0.09390(15) 0.46732(10) 0.92432(11) 0.0368(6) Uani 1 1 d . . . . .
C116 C -0.09323(16) 0.44499(10) 0.87581(12) 0.0410(6) Uani 1 1 d . . . . .
H116 H -0.112228 0.411436 0.868087 0.049 Uiso 1 1 calc R U . . .
C117 C -0.06539(16) 0.47075(11) 0.83855(12) 0.0432(6) Uani 1 1 d . . . . .
H117 H -0.064713 0.454733 0.805732 0.052 Uiso 1 1 calc R U . . .
C118 C -0.03864(16) 0.51962(12) 0.84899(12) 0.0455(7) Uani 1 1 d . . . . .
H118 H -0.020045 0.537564 0.823252 0.055 Uiso 1 1 calc R U . . .
C119 C -0.03894(18) 0.54251(11) 0.89719(13) 0.0471(7) Uani 1 1 d . . . . .
H119 H -0.020743 0.576291 0.904470 0.056 Uiso 1 1 calc R U . . .
C120 C -0.06570(16) 0.51628(10) 0.93479(12) 0.0405(6) Uani 1 1 d . . . . .
H120 H -0.064747 0.531967 0.968077 0.049 Uiso 1 1 calc R U . . .
C121 C 0.5062(2) 0.58634(15) 0.60952(17) 0.0731(11) Uani 1 1 d D . . . .
H12C H 0.458226 0.579301 0.618517 0.110 Uiso 1 1 calc R U . . .
H12D H 0.540517 0.557178 0.619645 0.110 Uiso 1 1 calc R U . . .
H12E H 0.495582 0.592384 0.570755 0.110 Uiso 1 1 calc R U . . .
C122 C 0.54181(17) 0.63090(11) 0.63853(12) 0.0468(7) Uani 1 1 d D . . . .
C123 C 0.60465(18) 0.65420(13) 0.62804(14) 0.0546(8) Uani 1 1 d D . . . .
H123 H 0.624713 0.640963 0.600506 0.066 Uiso 1 1 calc R U . . .
C124 C 0.6381(2) 0.69556(13) 0.65633(16) 0.0621(9) Uani 1 1 d D . . . .
H124 H 0.681657 0.709953 0.648468 0.075 Uiso 1 1 calc R U . . .
C125 C 0.6116(2) 0.71688(13) 0.69512(14) 0.0600(9) Uani 1 1 d . . . . .
H125 H 0.635449 0.745852 0.714473 0.072 Uiso 1 1 calc R U . . .
C126 C 0.5481(2) 0.69484(13) 0.70562(16) 0.0636(9) Uani 1 1 d . . . . .
H126 H 0.527929 0.709468 0.732442 0.076 Uiso 1 1 calc R U . . .
C127 C 0.51292(19) 0.65207(12) 0.67831(13) 0.0522(8) Uani 1 1 d . . . . .
H127 H 0.469791 0.637501 0.686661 0.063 Uiso 1 1 calc R U . . .
C128 C 0.15029(19) 0.21302(13) 0.65915(14) 0.0557(8) Uani 1 1 d . . . . .
H12F H 0.195127 0.201970 0.687448 0.084 Uiso 1 1 calc R U . . .
H12G H 0.129922 0.244310 0.670444 0.084 Uiso 1 1 calc R U . . .
H12H H 0.164949 0.219335 0.625933 0.084 Uiso 1 1 calc R U . . .
C129 C 0.09048(15) 0.17243(10) 0.64943(11) 0.0371(6) Uani 1 1 d . . . . .
C130 C 0.07145(18) 0.14583(13) 0.60211(13) 0.0502(7) Uani 1 1 d . . . . .
H130 H 0.096603 0.153280 0.575266 0.060 Uiso 1 1 calc R U . . .
C131 C 0.0160(2) 0.10809(13) 0.59265(14) 0.0590(9) Uani 1 1 d . . . . .
H131 H 0.002722 0.090604 0.559229 0.071 Uiso 1 1 calc R U . . .
C132 C -0.01990(18) 0.09599(12) 0.63160(13) 0.0486(7) Uani 1 1 d . . . . .
H132 H -0.055913 0.069054 0.626060 0.058 Uiso 1 1 calc R U . . .
C133 C -0.00278(17) 0.12346(12) 0.67852(12) 0.0486(7) Uani 1 1 d . . . . .
H133 H -0.029009 0.116565 0.704893 0.058 Uiso 1 1 calc R U . . .
C134 C 0.05209(17) 0.16093(12) 0.68773(12) 0.0466(7) Uani 1 1 d . . . . .
H134 H 0.063871 0.179167 0.720696 0.056 Uiso 1 1 calc R U . . .
C135 C 1.0418(4) 0.4726(3) 0.5381(3) 0.120(2) Uiso 1 1 d D . . . .
C136 C 1.0200(4) 0.4539(3) 0.4892(3) 0.121(2) Uiso 1 1 d D . . . .
H136 H 1.036715 0.420475 0.484453 0.145 Uiso 1 1 calc R U . . .
C137 C 0.9780(5) 0.4763(3) 0.4468(3) 0.150(3) Uiso 1 1 d D . . . .
H137 H 0.962484 0.462154 0.411679 0.180 Uiso 1 1 calc R U . . .
C138 C 1.0883(7) 0.4546(5) 0.5847(5) 0.129(4) Uiso 0.5 1 d D . P . .
H13C H 1.069672 0.421428 0.592848 0.194 Uiso 0.5 1 calc R U P . .
H13D H 1.088538 0.478365 0.613970 0.194 Uiso 0.5 1 calc R U P . .
H13E H 1.140209 0.451011 0.581083 0.194 Uiso 0.5 1 calc R U P . .

loop_
_atom_site_aniso_label
_atom_site_aniso_U_11
_atom_site_aniso_U_22
_atom_site_aniso_U_33
_atom_site_aniso_U_23
_atom_site_aniso_U_13
_atom_site_aniso_U_12
Mg1 0.0151(3) 0.0223(3) 0.0181(3) 0.0015(3) 0.0064(3) -0.0007(3)
N1 0.0169(8) 0.0192(8) 0.0180(8) -0.0003(7) 0.0081(7) -0.0007(6)
C1 0.0131(9) 0.0213(10) 0.0178(10) 0.0012(8) 0.0064(7) -0.0004(7)
Mg2 0.0155(3) 0.0225(3) 0.0187(3) -0.0009(3) 0.0068(3) 0.0005(3)
N2 0.0173(8) 0.0237(9) 0.0181(8) 0.0015(7) 0.0079(7) -0.0011(7)
C2 0.0167(9) 0.0192(10) 0.0200(10) 0.0017(8) 0.0062(8) -0.0002(8)
N3 0.0179(8) 0.0239(9) 0.0198(9) -0.0015(7) 0.0085(7) 0.0009(7)
C3 0.0248(11) 0.0190(10) 0.0196(10) 0.0007(8) 0.0092(8) 0.0010(8)
N4 0.0178(8) 0.0207(8) 0.0182(8) -0.0003(7) 0.0079(7) 0.0004(7)
C4 0.0240(11) 0.0220(11) 0.0473(15) 0.0024(10) 0.0140(10) 0.0027(9)
C5 0.0312(13) 0.0230(12) 0.0490(15) 0.0013(10) 0.0135(11) 0.0072(10)
C6 0.0489(15) 0.0186(11) 0.0392(14) -0.0017(10) 0.0051(12) 0.0045(10)
C7 0.0316(13) 0.0217(12) 0.0675(19) 0.0031(12) 0.0078(13) -0.0054(10)
C8 0.0218(11) 0.0216(11) 0.0521(15) 0.0032(10) 0.0096(10) -0.0003(9)
C9 0.0209(10) 0.0209(10) 0.0199(10) 0.0002(8) 0.0079(8) 0.0025(8)
C10 0.0174(9) 0.0239(10) 0.0187(10) 0.0036(8) 0.0067(8) 0.0022(8)
C11 0.0223(10) 0.0237(10) 0.0229(11) 0.0054(8) 0.0105(8) 0.0041(8)
C12 0.0321(12) 0.0302(12) 0.0231(11) 0.0050(9) 0.0113(9) 0.0023(10)
C13 0.0413(14) 0.0402(14) 0.0233(12) 0.0071(10) 0.0150(10) 0.0084(11)
C14 0.0435(15) 0.0483(15) 0.0319(13) 0.0136(11) 0.0240(12) 0.0090(12)
C15 0.0361(14) 0.0480(15) 0.0394(14) 0.0118(12) 0.0208(12) -0.0048(12)
C16 0.0289(12) 0.0390(13) 0.0286(12) 0.0050(10) 0.0121(10) -0.0027(10)
C17 0.0199(10) 0.0181(10) 0.0254(11) 0.0031(8) 0.0083(8) 0.0007(8)
C18 0.0172(9) 0.0211(10) 0.0214(10) -0.0009(8) 0.0071(8) 0.0003(8)
C19 0.0276(11) 0.0189(10) 0.0237(11) -0.0016(8) 0.0091(9) -0.0004(8)
C20 0.0319(13) 0.0333(13) 0.0495(16) -0.0124(11) 0.0207(12) -0.0092(10)
C21 0.0340(14) 0.0377(14) 0.0561(17) -0.0180(13) 0.0176(12) -0.0104(11)
C22 0.0436(15) 0.0258(12) 0.0490(16) -0.0119(11) 0.0185(12) 0.0030(11)
C23 0.0322(13) 0.0451(15) 0.0525(17) -0.0200(13) 0.0198(12) -0.0014(11)
C24 0.0249(12) 0.0387(14) 0.0474(15) -0.0146(12) 0.0137(11) -0.0023(10)
C25 0.0168(10) 0.0199(10) 0.0221(10) -0.0012(8) 0.0082(8) -0.0002(8)
C26 0.0173(10) 0.0334(12) 0.0253(11) 0.0005(9) 0.0091(8) -0.0026(9)
C27 0.0147(10) 0.0300(11) 0.0223(11) 0.0014(9) 0.0050(8) -0.0012(8)
C28 0.0197(10) 0.0242(10) 0.0192(10) 0.0014(8) 0.0055(8) 0.0012(8)
C29 0.0210(11) 0.0417(13) 0.0231(11) 0.0068(10) 0.0068(9) -0.0002(9)
C30 0.0158(9) 0.0251(10) 0.0166(10) 0.0033(8) 0.0056(8) -0.0017(8)
C31 0.0184(10) 0.0245(11) 0.0211(10) 0.0002(8) 0.0058(8) -0.0006(8)
C32 0.0249(11) 0.0240(11) 0.0292(12) 0.0009(9) 0.0133(9) 0.0009(9)
C33 0.0391(14) 0.0459(16) 0.0371(14) -0.0148(12) 0.0050(12) 0.0100(12)
C34 0.0549(19) 0.069(2) 0.0493(18) -0.0278(16) 0.0069(15) 0.0188(16)
C35 0.0527(18) 0.0348(15) 0.078(2) -0.0193(15) 0.0327(16) -0.0002(13)
C36 0.0480(16) 0.0391(15) 0.0563(18) 0.0016(13) 0.0197(14) 0.0192(13)
C37 0.0485(16) 0.0395(15) 0.0399(15) 0.0004(12) 0.0087(12) 0.0195(13)
C38 0.0204(10) 0.0219(10) 0.0258(11) 0.0038(8) 0.0080(8) -0.0010(8)
C39 0.0187(10) 0.0259(11) 0.0190(10) 0.0021(8) 0.0060(8) -0.0017(8)
C40 0.0190(10) 0.0240(10) 0.0238(11) 0.0036(8) 0.0088(8) -0.0019(8)
C41 0.0213(11) 0.0398(13) 0.0295(12) 0.0081(10) 0.0099(9) 0.0011(10)
C42 0.0275(12) 0.0479(15) 0.0335(13) 0.0188(11) 0.0133(10) 0.0058(11)
C43 0.0353(13) 0.0480(15) 0.0320(13) 0.0102(11) 0.0202(11) 0.0001(11)
C44 0.0263(12) 0.0378(13) 0.0381(13) 0.0088(11) 0.0203(10) 0.0044(10)
C45 0.0284(12) 0.0310(12) 0.0319(12) 0.0075(10) 0.0173(10) 0.0029(9)
C46 0.0202(10) 0.0235(10) 0.0220(10) -0.0005(8) 0.0089(8) -0.0017(8)
C47 0.0198(10) 0.0235(10) 0.0201(10) 0.0012(8) 0.0069(8) -0.0015(8)
C48 0.0236(11) 0.0232(11) 0.0285(11) 0.0009(9) 0.0126(9) -0.0038(9)
C49 0.0252(12) 0.0251(12) 0.0438(14) 0.0035(10) 0.0046(10) -0.0027(9)
C50 0.0280(12) 0.0264(12) 0.0534(16) 0.0068(11) 0.0089(11) 0.0008(10)
C51 0.0513(16) 0.0220(12) 0.0510(17) -0.0031(11) 0.0136(13) -0.0003(11)
C52 0.0422(16) 0.0268(13) 0.071(2) -0.0043(13) -0.0150(15) -0.0059(12)
C53 0.0365(14) 0.0244(12) 0.0558(17) 0.0005(12) -0.0122(12) 0.0000(11)
C54 0.0161(9) 0.0271(11) 0.0178(10) -0.0028(8) 0.0063(8) 0.0006(8)
C55 0.0178(10) 0.0253(11) 0.0213(10) -0.0005(8) 0.0064(8) 0.0014(8)
C56 0.0242(11) 0.0252(11) 0.0287(12) -0.0004(9) 0.0140(9) 0.0021(9)
C57 0.0249(12) 0.0241(12) 0.0507(16) 0.0017(11) 0.0072(11) 0.0029(9)
C58 0.0316(13) 0.0239(12) 0.0473(15) 0.0001(10) 0.0103(11) 0.0010(10)
C59 0.0559(17) 0.0233(12) 0.0468(16) 0.0046(11) 0.0089(13) 0.0045(12)
C60 0.0464(18) 0.0306(15) 0.103(3) 0.0041(16) -0.0231(18) 0.0099(13)
C61 0.0414(16) 0.0293(14) 0.079(2) 0.0012(14) -0.0200(15) 0.0040(12)
C62 0.0224(10) 0.0256(11) 0.0227(11) -0.0001(9) 0.0101(8) 0.0007(8)
C63 0.0189(10) 0.0269(11) 0.0210(10) -0.0022(8) 0.0071(8) 0.0008(8)
C64 0.0207(10) 0.0251(11) 0.0230(11) -0.0034(9) 0.0091(8) 0.0006(8)
C65 0.0289(12) 0.0334(12) 0.0341(13) -0.0114(10) 0.0180(10) -0.0078(10)
C66 0.0265(12) 0.0388(13) 0.0392(14) -0.0110(11) 0.0207(10) -0.0082(10)
C67 0.0328(13) 0.0388(13) 0.0325(13) -0.0078(10) 0.0207(10) -0.0034(10)
C68 0.0284(12) 0.0396(13) 0.0300(12) -0.0120(10) 0.0141(10) -0.0064(10)
C69 0.0218(11) 0.0368(12) 0.0267(12) -0.0069(10) 0.0110(9) -0.0036(9)
C70 0.0215(10) 0.0228(10) 0.0264(11) -0.0039(9) 0.0099(9) -0.0005(8)
C71 0.0184(10) 0.0262(11) 0.0204(10) -0.0015(8) 0.0071(8) -0.0014(8)
C72 0.0228(11) 0.0244(11) 0.0266(11) -0.0024(9) 0.0120(9) -0.0006(8)
C73 0.0326(13) 0.0437(15) 0.0308(13) 0.0056(11) 0.0057(10) -0.0073(11)
C74 0.0442(16) 0.0586(18) 0.0368(15) 0.0191(13) 0.0088(12) -0.0096(14)
C75 0.0468(16) 0.0349(14) 0.0625(19) 0.0126(13) 0.0265(14) -0.0019(12)
C76 0.0448(15) 0.0382(14) 0.0415(15) -0.0064(12) 0.0171(12) -0.0166(12)
C77 0.0432(15) 0.0392(14) 0.0325(13) -0.0055(11) 0.0137(11) -0.0163(12)
C78 0.0196(10) 0.0270(11) 0.0210(11) -0.0011(8) 0.0072(8) -0.0024(8)
C79 0.0210(11) 0.0464(14) 0.0243(12) -0.0064(10) 0.0065(9) -0.0013(10)
C80 0.0148(10) 0.0340(12) 0.0237(11) -0.0006(9) 0.0043(8) -0.0004(9)
C81 0.0161(10) 0.0255(11) 0.0253(11) 0.0005(9) 0.0090(8) 0.0000(8)
C82 0.0161(10) 0.0427(13) 0.0282(12) -0.0061(10) 0.0078(9) 0.0014(9)
C83 0.0147(9) 0.0223(10) 0.0198(10) -0.0006(8) 0.0080(8) 0.0015(8)
C84 0.0174(10) 0.0210(10) 0.0238(11) 0.0011(8) 0.0071(8) 0.0004(8)
C85 0.0302(12) 0.0213(10) 0.0236(11) 0.0019(9) 0.0090(9) -0.0011(9)
C86 0.0250(12) 0.0386(14) 0.0472(15) 0.0190(12) 0.0144(11) 0.0028(10)
C87 0.0374(14) 0.0413(15) 0.0567(18) 0.0231(13) 0.0239(13) 0.0036(12)
C88 0.0442(15) 0.0278(12) 0.0391(14) 0.0122(11) 0.0151(12) 0.0004(11)
C89 0.0372(15) 0.0503(17) 0.069(2) 0.0367(16) 0.0061(14) 0.0047(13)
C90 0.0264(13) 0.0479(16) 0.074(2) 0.0362(15) 0.0157(13) 0.0072(12)
C91 0.0227(10) 0.0174(10) 0.0270(11) -0.0012(8) 0.0093(9) -0.0005(8)
C92 0.0192(10) 0.0229(10) 0.0222(11) -0.0019(8) 0.0079(8) -0.0009(8)
C93 0.0301(11) 0.0214(10) 0.0243(11) -0.0054(9) 0.0113(9) -0.0033(9)
C94 0.0328(12) 0.0349(13) 0.0264(12) -0.0028(10) 0.0117(10) 0.0066(10)
C95 0.0415(14) 0.0436(15) 0.0349(14) -0.0070(11) 0.0181(11) 0.0095(12)
C96 0.0434(15) 0.0423(14) 0.0308(13) -0.0082(11) 0.0204(11) -0.0010(12)
C97 0.0450(14) 0.0339(13) 0.0241(12) -0.0044(10) 0.0122(11) -0.0042(11)
C98 0.0328(12) 0.0301(12) 0.0248(11) -0.0022(9) 0.0113(9) 0.0007(10)
C99 0.0243(10) 0.0219(10) 0.0213(10) 0.0013(8) 0.0110(8) -0.0016(8)
C100 0.0165(9) 0.0212(10) 0.0211(10) -0.0005(8) 0.0069(8) -0.0007(8)
C101 0.0225(10) 0.0203(10) 0.0201(10) -0.0020(8) 0.0094(8) -0.0017(8)
C102 0.0227(11) 0.0240(11) 0.0402(13) -0.0010(10) 0.0110(10) -0.0031(9)
C103 0.0286(12) 0.0249(12) 0.0491(15) 0.0002(11) 0.0109(11) -0.0083(10)
C104 0.0409(14) 0.0206(11) 0.0467(15) 0.0044(10) 0.0099(12) -0.0058(10)
C105 0.0301(12) 0.0229(11) 0.0378(13) -0.0014(10) 0.0070(10) 0.0034(9)
C106 0.0218(11) 0.0218(11) 0.0332(12) -0.0008(9) 0.0083(9) 0.0006(8)
C107 0.0382(15) 0.0463(16) 0.0443(16) 0.0009(12) 0.0153(12) 0.0040(12)
C108 0.0295(12) 0.0369(13) 0.0323(13) -0.0036(10) 0.0149(10) 0.0031(10)
C109 0.0281(12) 0.0461(15) 0.0297(13) -0.0019(11) 0.0105(10) 0.0063(11)
C110 0.0322(13) 0.0477(16) 0.0394(15) -0.0076(12) 0.0104(11) -0.0066(11)
C111 0.0553(18) 0.0388(15) 0.0524(18) 0.0012(13) 0.0064(14) -0.0042(13)
C112 0.0555(18) 0.0408(16) 0.0454(17) 0.0018(13) -0.0068(14) 0.0062(14)
C113 0.0360(14) 0.0391(14) 0.0359(14) -0.0077(11) 0.0027(11) 0.0027(11)
C114 0.084(2) 0.0422(16) 0.0565(19) -0.0043(14) 0.0400(18) -0.0073(16)
C115 0.0395(14) 0.0325(13) 0.0422(15) 0.0014(11) 0.0175(12) 0.0059(11)
C116 0.0460(15) 0.0339(14) 0.0473(16) -0.0055(12) 0.0197(13) 0.0014(12)
C117 0.0413(15) 0.0525(17) 0.0394(15) -0.0051(13) 0.0170(12) 0.0012(13)
C118 0.0410(15) 0.0567(18) 0.0420(16) 0.0071(13) 0.0168(12) -0.0041(13)
C119 0.0496(17) 0.0375(15) 0.0552(18) -0.0017(13) 0.0160(14) -0.0080(13)
C120 0.0450(15) 0.0366(14) 0.0431(15) -0.0060(12) 0.0179(12) 0.0027(12)
C121 0.066(2) 0.067(2) 0.079(3) -0.001(2) 0.008(2) -0.0193(19)
C122 0.0428(16) 0.0476(16) 0.0469(17) 0.0006(13) 0.0069(13) 0.0029(13)
C123 0.0469(17) 0.0578(19) 0.067(2) -0.0064(16) 0.0289(16) -0.0067(15)
C124 0.060(2) 0.056(2) 0.074(2) -0.0064(18) 0.0249(18) -0.0035(16)
C125 0.079(2) 0.0421(17) 0.057(2) -0.0028(15) 0.0153(18) -0.0089(16)
C126 0.082(3) 0.0456(18) 0.075(2) 0.0041(17) 0.042(2) -0.0007(17)
C127 0.0563(19) 0.0520(18) 0.0580(19) 0.0096(15) 0.0323(16) 0.0119(15)
C128 0.0534(18) 0.0569(19) 0.058(2) -0.0019(15) 0.0174(15) -0.0204(15)
C129 0.0316(13) 0.0385(14) 0.0396(14) 0.0047(11) 0.0069(11) -0.0030(11)
C130 0.0502(17) 0.0622(19) 0.0447(17) -0.0083(14) 0.0239(14) -0.0120(15)
C131 0.067(2) 0.061(2) 0.0519(19) -0.0188(16) 0.0225(16) -0.0227(17)
C132 0.0473(16) 0.0460(16) 0.0527(18) -0.0029(14) 0.0141(14) -0.0152(13)
C133 0.0419(16) 0.0624(19) 0.0436(16) -0.0012(14) 0.0153(13) -0.0153(14)
C134 0.0467(16) 0.0578(18) 0.0375(15) -0.0093(13) 0.0154(13) -0.0128(14)

_geom_special_details            
;
 All esds (except the esd in the dihedral angle between two l.s. planes)
 are estimated using the full covariance matrix.  The cell esds are taken
 into account individually in the estimation of esds in distances, angles
 and torsion angles; correlations between esds in cell parameters are only
 used when they are defined by crystal symmetry.  An approximate (isotropic)
 treatment of cell esds is used for estimating esds involving l.s. planes.
;

loop_
_geom_bond_atom_site_label_1
_geom_bond_atom_site_label_2
_geom_bond_distance
_geom_bond_site_symmetry_2
_geom_bond_publ_flag
I1 Mg2 2.623(8) . ?
I1 Mg1 2.630(8) . ?
Mg1 O1 1.89(2) . ?
Mg1 N1 2.0876(17) . ?
Mg1 N2 2.0968(18) . ?
Mg1 I2 2.650(19) . ?
Mg1 Mg2 3.0208(9) . ?
O1 Mg2 1.95(2) . ?
O1 H1 0.9500 . ?
N1 C25 1.334(3) . ?
N1 C1 1.451(3) . ?
C1 C2 1.401(3) . ?
C1 C18 1.408(3) . ?
I2 Mg2 2.622(19) . ?
Mg2 N4 2.0891(18) . ?
Mg2 N3 2.0982(19) . ?
N2 C28 1.334(3) . ?
N2 C30 1.448(2) . ?
C2 C9 1.403(3) . ?
C2 C3 1.523(3) . ?
N3 C78 1.331(3) . ?
N3 C54 1.443(3) . ?
C3 C8 1.530(3) . ?
C3 C4 1.537(3) . ?
C3 H3 1.0000 . ?
N4 C81 1.335(3) . ?
N4 C83 1.447(3) . ?
C4 C5 1.528(3) . ?
C4 H4A 0.9900 . ?
C4 H4B 0.9900 . ?
C5 C6 1.508(4) . ?
C5 H5A 0.9900 . ?
C5 H5B 0.9900 . ?
C6 C7 1.507(4) . ?
C6 H6A 0.9900 . ?
C6 H6B 0.9900 . ?
C7 C8 1.527(3) . ?
C7 H7A 0.9900 . ?
C7 H7B 0.9900 . ?
C8 H8A 0.9900 . ?
C8 H8B 0.9900 . ?
C9 C10 1.387(3) . ?
C9 H9 0.9500 . ?
C10 C17 1.390(3) . ?
C10 C11 1.525(3) . ?
C11 C12 1.520(3) . ?
C11 C16 1.535(3) . ?
C11 H11 1.0000 . ?
C12 C13 1.537(3) . ?
C12 H12A 0.9900 . ?
C12 H12B 0.9900 . ?
C13 C14 1.524(4) . ?
C13 H13A 0.9900 . ?
C13 H13B 0.9900 . ?
C14 C15 1.519(4) . ?
C14 H14A 0.9900 . ?
C14 H14B 0.9900 . ?
C15 C16 1.533(3) . ?
C15 H15A 0.9900 . ?
C15 H15B 0.9900 . ?
C16 H16A 0.9900 . ?
C16 H16B 0.9900 . ?
C17 C18 1.396(3) . ?
C17 H17 0.9500 . ?
C18 C19 1.520(3) . ?
C19 C24 1.512(3) . ?
C19 C20 1.540(3) . ?
C19 H19 1.0000 . ?
C20 C21 1.523(4) . ?
C20 H20A 0.9900 . ?
C20 H20B 0.9900 . ?
C21 C22 1.514(4) . ?
C21 H21A 0.9900 . ?
C21 H21B 0.9900 . ?
C22 C23 1.528(4) . ?
C22 H22A 0.9900 . ?
C22 H22B 0.9900 . ?
C23 C24 1.531(3) . ?
C23 H23A 0.9900 . ?
C23 H23B 0.9900 . ?
C24 H24A 0.9900 . ?
C24 H24B 0.9900 . ?
C25 C27 1.400(3) . ?
C25 C26 1.521(3) . ?
C26 H26A 0.9800 . ?
C26 H26B 0.9800 . ?
C26 H26C 0.9800 . ?
C27 C28 1.402(3) . ?
C27 H27 0.9500 . ?
C28 C29 1.515(3) . ?
C29 H29A 0.9800 . ?
C29 H29B 0.9800 . ?
C29 H29C 0.9800 . ?
C30 C47 1.402(3) . ?
C30 C31 1.408(3) . ?
C31 C38 1.394(3) . ?
C31 C32 1.522(3) . ?
C32 C33 1.525(3) . ?
C32 C37 1.532(3) . ?
C32 H32 1.0000 . ?
C33 C34 1.528(4) . ?
C33 H33A 0.9900 . ?
C33 H33B 0.9900 . ?
C34 C35 1.499(5) . ?
C34 H34A 0.9900 . ?
C34 H34B 0.9900 . ?
C35 C36 1.507(5) . ?
C35 H35A 0.9900 . ?
C35 H35B 0.9900 . ?
C36 C37 1.528(4) . ?
C36 H36A 0.9900 . ?
C36 H36B 0.9900 . ?
C37 H37A 0.9900 . ?
C37 H37B 0.9900 . ?
C38 C39 1.391(3) . ?
C38 H38 0.9500 . ?
C39 C46 1.386(3) . ?
C39 C40 1.519(3) . ?
C40 C45 1.531(3) . ?
C40 C41 1.532(3) . ?
C40 H40 1.0000 . ?
C41 C42 1.529(3) . ?
C41 H41A 0.9900 . ?
C41 H41B 0.9900 . ?
C42 C43 1.526(4) . ?
C42 H42A 0.9900 . ?
C42 H42B 0.9900 . ?
C43 C44 1.524(3) . ?
C43 H43A 0.9900 . ?
C43 H43B 0.9900 . ?
C44 C45 1.532(3) . ?
C44 H44A 0.9900 . ?
C44 H44B 0.9900 . ?
C45 H45A 0.9900 . ?
C45 H45B 0.9900 . ?
C46 C47 1.405(3) . ?
C46 H46 0.9500 . ?
C47 C48 1.518(3) . ?
C48 C49 1.527(3) . ?
C48 C53 1.530(3) . ?
C48 H48 1.0000 . ?
C49 C50 1.526(3) . ?
C49 H49A 0.9900 . ?
C49 H49B 0.9900 . ?
C50 C51 1.516(4) . ?
C50 H50A 0.9900 . ?
C50 H50B 0.9900 . ?
C51 C52 1.514(4) . ?
C51 H51A 0.9900 . ?
C51 H51B 0.9900 . ?
C52 C53 1.529(4) . ?
C52 H52A 0.9900 . ?
C52 H52B 0.9900 . ?
C53 H53A 0.9900 . ?
C53 H53B 0.9900 . ?
C54 C71 1.400(3) . ?
C54 C55 1.406(3) . ?
C55 C62 1.401(3) . ?
C55 C56 1.516(3) . ?
C56 C61 1.519(4) . ?
C56 C57 1.519(3) . ?
C56 H56 1.0000 . ?
C57 C58 1.526(3) . ?
C57 H57A 0.9900 . ?
C57 H57B 0.9900 . ?
C58 C59 1.511(4) . ?
C58 H58A 0.9900 . ?
C58 H58B 0.9900 . ?
C59 C60 1.519(5) . ?
C59 H59A 0.9900 . ?
C59 H59B 0.9900 . ?
C60 C61 1.531(4) . ?
C60 H60A 0.9900 . ?
C60 H60B 0.9900 . ?
C61 H61A 0.9900 . ?
C61 H61B 0.9900 . ?
C62 C63 1.383(3) . ?
C62 H62 0.9500 . ?
C63 C70 1.395(3) . ?
C63 C64 1.524(3) . ?
C64 C65 1.532(3) . ?
C64 C69 1.537(3) . ?
C64 H64 1.0000 . ?
C65 C66 1.528(3) . ?
C65 H65A 0.9900 . ?
C65 H65B 0.9900 . ?
C66 C67 1.523(3) . ?
C66 H66A 0.9900 . ?
C66 H66B 0.9900 . ?
C67 C68 1.527(3) . ?
C67 H67A 0.9900 . ?
C67 H67B 0.9900 . ?
C68 C69 1.528(3) . ?
C68 H68A 0.9900 . ?
C68 H68B 0.9900 . ?
C69 H69A 0.9900 . ?
C69 H69B 0.9900 . ?
C70 C71 1.402(3) . ?
C70 H70 0.9500 . ?
C71 C72 1.525(3) . ?
C72 C77 1.524(3) . ?
C72 C73 1.528(3) . ?
C72 H72 1.0000 . ?
C73 C74 1.535(4) . ?
C73 H73A 0.9900 . ?
C73 H73B 0.9900 . ?
C74 C75 1.518(4) . ?
C74 H74A 0.9900 . ?
C74 H74B 0.9900 . ?
C75 C76 1.508(4) . ?
C75 H75A 0.9900 . ?
C75 H75B 0.9900 . ?
C76 C77 1.530(3) . ?
C76 H76A 0.9900 . ?
C76 H76B 0.9900 . ?
C77 H77A 0.9900 . ?
C77 H77B 0.9900 . ?
C78 C80 1.401(3) . ?
C78 C79 1.517(3) . ?
C79 H79A 0.9800 . ?
C79 H79B 0.9800 . ?
C79 H79C 0.9800 . ?
C80 C81 1.395(3) . ?
C80 H80 0.9500 . ?
C81 C82 1.518(3) . ?
C82 H82A 0.9800 . ?
C82 H82B 0.9800 . ?
C82 H82C 0.9800 . ?
C83 C100 1.404(3) . ?
C83 C84 1.412(3) . ?
C84 C91 1.396(3) . ?
C84 C85 1.517(3) . ?
C85 C90 1.523(3) . ?
C85 C86 1.526(3) . ?
C85 H85 1.0000 . ?
C86 C87 1.531(3) . ?
C86 H86A 0.9900 . ?
C86 H86B 0.9900 . ?
C87 C88 1.515(4) . ?
C87 H87A 0.9900 . ?
C87 H87B 0.9900 . ?
C88 C89 1.518(4) . ?
C88 H88A 0.9900 . ?
C88 H88B 0.9900 . ?
C89 C90 1.524(4) . ?
C89 H89A 0.9900 . ?
C89 H89B 0.9900 . ?
C90 H90A 0.9900 . ?
C90 H90B 0.9900 . ?
C91 C92 1.389(3) . ?
C91 H91 0.9500 . ?
C92 C99 1.383(3) . ?
C92 C93 1.525(3) . ?
C93 C98 1.529(3) . ?
C93 C94 1.538(3) . ?
C93 H93 1.0000 . ?
C94 C95 1.528(3) . ?
C94 H94A 0.9900 . ?
C94 H94B 0.9900 . ?
C95 C96 1.524(4) . ?
C95 H95A 0.9900 . ?
C95 H95B 0.9900 . ?
C96 C97 1.522(4) . ?
C96 H96A 0.9900 . ?
C96 H96B 0.9900 . ?
C97 C98 1.530(3) . ?
C97 H97A 0.9900 . ?
C97 H97B 0.9900 . ?
C98 H98A 0.9900 . ?
C98 H98B 0.9900 . ?
C99 C100 1.404(3) . ?
C99 H99 0.9500 . ?
C100 C101 1.520(3) . ?
C101 C106 1.539(3) . ?
C101 C102 1.542(3) . ?
C101 H101 1.0000 . ?
C102 C103 1.525(3) . ?
C102 H10A 0.9900 . ?
C102 H10B 0.9900 . ?
C103 C104 1.518(4) . ?
C103 H10C 0.9900 . ?
C103 H10D 0.9900 . ?
C104 C105 1.517(4) . ?
C104 H10E 0.9900 . ?
C104 H10F 0.9900 . ?
C105 C106 1.527(3) . ?
C105 H10G 0.9900 . ?
C105 H10H 0.9900 . ?
C106 H10I 0.9900 . ?
C106 H10J 0.9900 . ?
C107 C108 1.496(4) . ?
C107 H10K 0.9800 . ?
C107 H10L 0.9800 . ?
C107 H10M 0.9800 . ?
C108 C113 1.385(4) . ?
C108 C109 1.389(4) . ?
C109 C110 1.381(4) . ?
C109 H109 0.9500 . ?
C110 C111 1.380(4) . ?
C110 H110 0.9500 . ?
C111 C112 1.374(4) . ?
C111 H111 0.9500 . ?
C112 C113 1.383(4) . ?
C112 H112 0.9500 . ?
C113 H113 0.9500 . ?
C114 C115 1.508(4) . ?
C114 H11A 0.9800 . ?
C114 H11B 0.9800 . ?
C114 H11C 0.9800 . ?
C115 C120 1.387(4) . ?
C115 C116 1.387(4) . ?
C116 C117 1.382(4) . ?
C116 H116 0.9500 . ?
C117 C118 1.376(4) . ?
C117 H117 0.9500 . ?
C118 C119 1.385(4) . ?
C118 H118 0.9500 . ?
C119 C120 1.384(4) . ?
C119 H119 0.9500 . ?
C120 H120 0.9500 . ?
C121 C122 1.447(5) . ?
C121 H12C 0.9800 . ?
C121 H12D 0.9800 . ?
C121 H12E 0.9800 . ?
C122 C123 1.389(4) . ?
C122 C127 1.392(4) . ?
C123 C124 1.359(5) . ?
C123 H123 0.9500 . ?
C124 C125 1.348(5) . ?
C124 H124 0.9500 . ?
C125 C126 1.384(5) . ?
C125 H125 0.9500 . ?
C126 C127 1.389(5) . ?
C126 H126 0.9500 . ?
C127 H127 0.9500 . ?
C128 C129 1.497(4) . ?
C128 H12F 0.9800 . ?
C128 H12G 0.9800 . ?
C128 H12H 0.9800 . ?
C129 C130 1.369(4) . ?
C129 C134 1.392(4) . ?
C130 C131 1.390(4) . ?
C130 H130 0.9500 . ?
C131 C132 1.378(5) . ?
C131 H131 0.9500 . ?
C132 C133 1.373(4) . ?
C132 H132 0.9500 . ?
C133 C134 1.378(4) . ?
C133 H133 0.9500 . ?
C134 H134 0.9500 . ?
C135 C136 1.312(7) . ?
C135 C138 1.355(9) . ?
C135 C137 1.472(9) 3_766 ?
C136 C137 1.296(7) . ?
C136 H136 0.9500 . ?
C137 H137 0.9500 . ?
C138 H13C 0.9800 . ?
C138 H13D 0.9800 . ?
C138 H13E 0.9800 . ?

loop_
_geom_angle_atom_site_label_1
_geom_angle_atom_site_label_2
_geom_angle_atom_site_label_3
_geom_angle
_geom_angle_site_symmetry_1
_geom_angle_site_symmetry_3
_geom_angle_publ_flag
Mg2 I1 Mg1 70.20(19) . . ?
O1 Mg1 N1 141.8(7) . . ?
O1 Mg1 N2 107.6(7) . . ?
N1 Mg1 N2 91.00(7) . . ?
O1 Mg1 I1 93.4(8) . . ?
N1 Mg1 I1 98.44(17) . . ?
N2 Mg1 I1 131.87(17) . . ?
N1 Mg1 I2 129.0(4) . . ?
N2 Mg1 I2 100.2(4) . . ?
O1 Mg1 Mg2 38.8(7) . . ?
N1 Mg1 Mg2 134.68(6) . . ?
N2 Mg1 Mg2 134.32(5) . . ?
I1 Mg1 Mg2 54.79(17) . . ?
I2 Mg1 Mg2 54.6(4) . . ?
Mg1 O1 Mg2 103.8(12) . . ?
Mg1 O1 H1 128.1 . . ?
Mg2 O1 H1 128.1 . . ?
C25 N1 C1 114.14(16) . . ?
C25 N1 Mg1 124.83(14) . . ?
C1 N1 Mg1 120.99(12) . . ?
C2 C1 C18 121.16(18) . . ?
C2 C1 N1 119.32(17) . . ?
C18 C1 N1 119.35(18) . . ?
Mg2 I2 Mg1 69.9(5) . . ?
O1 Mg2 N4 132.0(7) . . ?
O1 Mg2 N3 117.1(7) . . ?
N4 Mg2 N3 90.86(7) . . ?
N4 Mg2 I2 129.8(4) . . ?
N3 Mg2 I2 99.5(4) . . ?
O1 Mg2 I1 92.3(8) . . ?
N4 Mg2 I1 101.66(17) . . ?
N3 Mg2 I1 126.29(17) . . ?
O1 Mg2 Mg1 37.4(7) . . ?
N4 Mg2 Mg1 134.85(6) . . ?
N3 Mg2 Mg1 134.29(5) . . ?
I2 Mg2 Mg1 55.5(4) . . ?
I1 Mg2 Mg1 55.01(16) . . ?
C28 N2 C30 115.66(17) . . ?
C28 N2 Mg1 124.97(14) . . ?
C30 N2 Mg1 119.36(13) . . ?
C1 C2 C9 118.28(18) . . ?
C1 C2 C3 122.54(18) . . ?
C9 C2 C3 119.11(18) . . ?
C78 N3 C54 115.46(17) . . ?
C78 N3 Mg2 125.03(14) . . ?
C54 N3 Mg2 119.36(13) . . ?
C2 C3 C8 111.20(17) . . ?
C2 C3 C4 112.25(17) . . ?
C8 C3 C4 109.57(18) . . ?
C2 C3 H3 107.9 . . ?
C8 C3 H3 107.9 . . ?
C4 C3 H3 107.9 . . ?
C81 N4 C83 114.78(16) . . ?
C81 N4 Mg2 124.68(14) . . ?
C83 N4 Mg2 120.53(13) . . ?
C5 C4 C3 112.46(19) . . ?
C5 C4 H4A 109.1 . . ?
C3 C4 H4A 109.1 . . ?
C5 C4 H4B 109.1 . . ?
C3 C4 H4B 109.1 . . ?
H4A C4 H4B 107.8 . . ?
C6 C5 C4 111.2(2) . . ?
C6 C5 H5A 109.4 . . ?
C4 C5 H5A 109.4 . . ?
C6 C5 H5B 109.4 . . ?
C4 C5 H5B 109.4 . . ?
H5A C5 H5B 108.0 . . ?
C7 C6 C5 110.8(2) . . ?
C7 C6 H6A 109.5 . . ?
C5 C6 H6A 109.5 . . ?
C7 C6 H6B 109.5 . . ?
C5 C6 H6B 109.5 . . ?
H6A C6 H6B 108.1 . . ?
C6 C7 C8 112.1(2) . . ?
C6 C7 H7A 109.2 . . ?
C8 C7 H7A 109.2 . . ?
C6 C7 H7B 109.2 . . ?
C8 C7 H7B 109.2 . . ?
H7A C7 H7B 107.9 . . ?
C7 C8 C3 112.3(2) . . ?
C7 C8 H8A 109.1 . . ?
C3 C8 H8A 109.1 . . ?
C7 C8 H8B 109.1 . . ?
C3 C8 H8B 109.1 . . ?
H8A C8 H8B 107.9 . . ?
C10 C9 C2 121.99(19) . . ?
C10 C9 H9 119.0 . . ?
C2 C9 H9 119.0 . . ?
C9 C10 C17 118.18(19) . . ?
C9 C10 C11 122.45(19) . . ?
C17 C10 C11 119.13(18) . . ?
C12 C11 C10 114.92(18) . . ?
C12 C11 C16 110.18(18) . . ?
C10 C11 C16 108.92(18) . . ?
C12 C11 H11 107.5 . . ?
C10 C11 H11 107.5 . . ?
C16 C11 H11 107.5 . . ?
C11 C12 C13 111.80(19) . . ?
C11 C12 H12A 109.3 . . ?
C13 C12 H12A 109.3 . . ?
C11 C12 H12B 109.3 . . ?
C13 C12 H12B 109.3 . . ?
H12A C12 H12B 107.9 . . ?
C14 C13 C12 111.2(2) . . ?
C14 C13 H13A 109.4 . . ?
C12 C13 H13A 109.4 . . ?
C14 C13 H13B 109.4 . . ?
C12 C13 H13B 109.4 . . ?
H13A C13 H13B 108.0 . . ?
C15 C14 C13 111.0(2) . . ?
C15 C14 H14A 109.4 . . ?
C13 C14 H14A 109.4 . . ?
C15 C14 H14B 109.4 . . ?
C13 C14 H14B 109.4 . . ?
H14A C14 H14B 108.0 . . ?
C14 C15 C16 111.1(2) . . ?
C14 C15 H15A 109.4 . . ?
C16 C15 H15A 109.4 . . ?
C14 C15 H15B 109.4 . . ?
C16 C15 H15B 109.4 . . ?
H15A C15 H15B 108.0 . . ?
C15 C16 C11 112.8(2) . . ?
C15 C16 H16A 109.0 . . ?
C11 C16 H16A 109.0 . . ?
C15 C16 H16B 109.0 . . ?
C11 C16 H16B 109.0 . . ?
H16A C16 H16B 107.8 . . ?
C10 C17 C18 122.46(19) . . ?
C10 C17 H17 118.8 . . ?
C18 C17 H17 118.8 . . ?
C17 C18 C1 117.90(19) . . ?
C17 C18 C19 120.14(18) . . ?
C1 C18 C19 121.82(18) . . ?
C24 C19 C18 113.75(18) . . ?
C24 C19 C20 109.42(19) . . ?
C18 C19 C20 112.68(18) . . ?
C24 C19 H19 106.9 . . ?
C18 C19 H19 106.9 . . ?
C20 C19 H19 106.9 . . ?
C21 C20 C19 111.6(2) . . ?
C21 C20 H20A 109.3 . . ?
C19 C20 H20A 109.3 . . ?
C21 C20 H20B 109.3 . . ?
C19 C20 H20B 109.3 . . ?
H20A C20 H20B 108.0 . . ?
C22 C21 C20 111.4(2) . . ?
C22 C21 H21A 109.3 . . ?
C20 C21 H21A 109.3 . . ?
C22 C21 H21B 109.3 . . ?
C20 C21 H21B 109.3 . . ?
H21A C21 H21B 108.0 . . ?
C21 C22 C23 110.7(2) . . ?
C21 C22 H22A 109.5 . . ?
C23 C22 H22A 109.5 . . ?
C21 C22 H22B 109.5 . . ?
C23 C22 H22B 109.5 . . ?
H22A C22 H22B 108.1 . . ?
C22 C23 C24 111.6(2) . . ?
C22 C23 H23A 109.3 . . ?
C24 C23 H23A 109.3 . . ?
C22 C23 H23B 109.3 . . ?
C24 C23 H23B 109.3 . . ?
H23A C23 H23B 108.0 . . ?
C19 C24 C23 111.0(2) . . ?
C19 C24 H24A 109.4 . . ?
C23 C24 H24A 109.4 . . ?
C19 C24 H24B 109.4 . . ?
C23 C24 H24B 109.4 . . ?
H24A C24 H24B 108.0 . . ?
N1 C25 C27 124.80(18) . . ?
N1 C25 C26 119.84(18) . . ?
C27 C25 C26 115.35(18) . . ?
C25 C26 H26A 109.5 . . ?
C25 C26 H26B 109.5 . . ?
H26A C26 H26B 109.5 . . ?
C25 C26 H26C 109.5 . . ?
H26A C26 H26C 109.5 . . ?
H26B C26 H26C 109.5 . . ?
C25 C27 C28 130.03(19) . . ?
C25 C27 H27 115.0 . . ?
C28 C27 H27 115.0 . . ?
N2 C28 C27 124.33(19) . . ?
N2 C28 C29 120.82(18) . . ?
C27 C28 C29 114.83(18) . . ?
C28 C29 H29A 109.5 . . ?
C28 C29 H29B 109.5 . . ?
H29A C29 H29B 109.5 . . ?
C28 C29 H29C 109.5 . . ?
H29A C29 H29C 109.5 . . ?
H29B C29 H29C 109.5 . . ?
C47 C30 C31 120.44(18) . . ?
C47 C30 N2 118.96(18) . . ?
C31 C30 N2 120.59(18) . . ?
C38 C31 C30 118.34(19) . . ?
C38 C31 C32 119.21(19) . . ?
C30 C31 C32 122.44(19) . . ?
C31 C32 C33 111.12(18) . . ?
C31 C32 C37 112.84(19) . . ?
C33 C32 C37 110.3(2) . . ?
C31 C32 H32 107.5 . . ?
C33 C32 H32 107.5 . . ?
C37 C32 H32 107.5 . . ?
C32 C33 C34 111.6(2) . . ?
C32 C33 H33A 109.3 . . ?
C34 C33 H33A 109.3 . . ?
C32 C33 H33B 109.3 . . ?
C34 C33 H33B 109.3 . . ?
H33A C33 H33B 108.0 . . ?
C35 C34 C33 111.4(3) . . ?
C35 C34 H34A 109.4 . . ?
C33 C34 H34A 109.4 . . ?
C35 C34 H34B 109.4 . . ?
C33 C34 H34B 109.4 . . ?
H34A C34 H34B 108.0 . . ?
C34 C35 C36 110.7(3) . . ?
C34 C35 H35A 109.5 . . ?
C36 C35 H35A 109.5 . . ?
C34 C35 H35B 109.5 . . ?
C36 C35 H35B 109.5 . . ?
H35A C35 H35B 108.1 . . ?
C35 C36 C37 111.1(2) . . ?
C35 C36 H36A 109.4 . . ?
C37 C36 H36A 109.4 . . ?
C35 C36 H36B 109.4 . . ?
C37 C36 H36B 109.4 . . ?
H36A C36 H36B 108.0 . . ?
C36 C37 C32 112.1(2) . . ?
C36 C37 H37A 109.2 . . ?
C32 C37 H37A 109.2 . . ?
C36 C37 H37B 109.2 . . ?
C32 C37 H37B 109.2 . . ?
H37A C37 H37B 107.9 . . ?
C39 C38 C31 122.7(2) . . ?
C39 C38 H38 118.6 . . ?
C31 C38 H38 118.6 . . ?
C46 C39 C38 117.68(19) . . ?
C46 C39 C40 122.71(19) . . ?
C38 C39 C40 119.61(19) . . ?
C39 C40 C45 114.34(18) . . ?
C39 C40 C41 111.71(17) . . ?
C45 C40 C41 109.42(18) . . ?
C39 C40 H40 107.0 . . ?
C45 C40 H40 107.0 . . ?
C41 C40 H40 107.0 . . ?
C42 C41 C40 111.49(18) . . ?
C42 C41 H41A 109.3 . . ?
C40 C41 H41A 109.3 . . ?
C42 C41 H41B 109.3 . . ?
C40 C41 H41B 109.3 . . ?
H41A C41 H41B 108.0 . . ?
C43 C42 C41 111.5(2) . . ?
C43 C42 H42A 109.3 . . ?
C41 C42 H42A 109.3 . . ?
C43 C42 H42B 109.3 . . ?
C41 C42 H42B 109.3 . . ?
H42A C42 H42B 108.0 . . ?
C44 C43 C42 111.3(2) . . ?
C44 C43 H43A 109.4 . . ?
C42 C43 H43A 109.4 . . ?
C44 C43 H43B 109.4 . . ?
C42 C43 H43B 109.4 . . ?
H43A C43 H43B 108.0 . . ?
C43 C44 C45 111.0(2) . . ?
C43 C44 H44A 109.4 . . ?
C45 C44 H44A 109.4 . . ?
C43 C44 H44B 109.4 . . ?
C45 C44 H44B 109.4 . . ?
H44A C44 H44B 108.0 . . ?
C40 C45 C44 111.37(19) . . ?
C40 C45 H45A 109.4 . . ?
C44 C45 H45A 109.4 . . ?
C40 C45 H45B 109.4 . . ?
C44 C45 H45B 109.4 . . ?
H45A C45 H45B 108.0 . . ?
C39 C46 C47 122.1(2) . . ?
C39 C46 H46 118.9 . . ?
C47 C46 H46 118.9 . . ?
C30 C47 C46 118.66(19) . . ?
C30 C47 C48 122.89(18) . . ?
C46 C47 C48 118.41(19) . . ?
C47 C48 C49 112.41(18) . . ?
C47 C48 C53 110.87(19) . . ?
C49 C48 C53 110.6(2) . . ?
C47 C48 H48 107.6 . . ?
C49 C48 H48 107.6 . . ?
C53 C48 H48 107.6 . . ?
C50 C49 C48 112.96(19) . . ?
C50 C49 H49A 109.0 . . ?
C48 C49 H49A 109.0 . . ?
C50 C49 H49B 109.0 . . ?
C48 C49 H49B 109.0 . . ?
H49A C49 H49B 107.8 . . ?
C51 C50 C49 110.8(2) . . ?
C51 C50 H50A 109.5 . . ?
C49 C50 H50A 109.5 . . ?
C51 C50 H50B 109.5 . . ?
C49 C50 H50B 109.5 . . ?
H50A C50 H50B 108.1 . . ?
C52 C51 C50 110.4(2) . . ?
C52 C51 H51A 109.6 . . ?
C50 C51 H51A 109.6 . . ?
C52 C51 H51B 109.6 . . ?
C50 C51 H51B 109.6 . . ?
H51A C51 H51B 108.1 . . ?
C51 C52 C53 111.0(2) . . ?
C51 C52 H52A 109.4 . . ?
C53 C52 H52A 109.4 . . ?
C51 C52 H52B 109.4 . . ?
C53 C52 H52B 109.4 . . ?
H52A C52 H52B 108.0 . . ?
C52 C53 C48 112.7(2) . . ?
C52 C53 H53A 109.0 . . ?
C48 C53 H53A 109.0 . . ?
C52 C53 H53B 109.0 . . ?
C48 C53 H53B 109.0 . . ?
H53A C53 H53B 107.8 . . ?
C71 C54 C55 120.78(19) . . ?
C71 C54 N3 121.04(18) . . ?
C55 C54 N3 118.15(18) . . ?
C62 C55 C54 118.47(19) . . ?
C62 C55 C56 119.63(19) . . ?
C54 C55 C56 121.83(18) . . ?
C55 C56 C61 111.5(2) . . ?
C55 C56 C57 113.60(18) . . ?
C61 C56 C57 110.4(2) . . ?
C55 C56 H56 107.0 . . ?
C61 C56 H56 107.0 . . ?
C57 C56 H56 107.0 . . ?
C56 C57 C58 112.25(19) . . ?
C56 C57 H57A 109.2 . . ?
C58 C57 H57A 109.2 . . ?
C56 C57 H57B 109.2 . . ?
C58 C57 H57B 109.2 . . ?
H57A C57 H57B 107.9 . . ?
C59 C58 C57 111.2(2) . . ?
C59 C58 H58A 109.4 . . ?
C57 C58 H58A 109.4 . . ?
C59 C58 H58B 109.4 . . ?
C57 C58 H58B 109.4 . . ?
H58A C58 H58B 108.0 . . ?
C58 C59 C60 110.3(2) . . ?
C58 C59 H59A 109.6 . . ?
C60 C59 H59A 109.6 . . ?
C58 C59 H59B 109.6 . . ?
C60 C59 H59B 109.6 . . ?
H59A C59 H59B 108.1 . . ?
C59 C60 C61 110.9(3) . . ?
C59 C60 H60A 109.5 . . ?
C61 C60 H60A 109.5 . . ?
C59 C60 H60B 109.5 . . ?
C61 C60 H60B 109.5 . . ?
H60A C60 H60B 108.0 . . ?
C56 C61 C60 112.1(2) . . ?
C56 C61 H61A 109.2 . . ?
C60 C61 H61A 109.2 . . ?
C56 C61 H61B 109.2 . . ?
C60 C61 H61B 109.2 . . ?
H61A C61 H61B 107.9 . . ?
C63 C62 C55 122.2(2) . . ?
C63 C62 H62 118.9 . . ?
C55 C62 H62 118.9 . . ?
C62 C63 C70 118.13(19) . . ?
C62 C63 C64 122.46(19) . . ?
C70 C63 C64 119.39(19) . . ?
C63 C64 C65 114.13(18) . . ?
C63 C64 C69 112.09(17) . . ?
C65 C64 C69 108.94(18) . . ?
C63 C64 H64 107.1 . . ?
C65 C64 H64 107.1 . . ?
C69 C64 H64 107.1 . . ?
C66 C65 C64 111.14(19) . . ?
C66 C65 H65A 109.4 . . ?
C64 C65 H65A 109.4 . . ?
C66 C65 H65B 109.4 . . ?
C64 C65 H65B 109.4 . . ?
H65A C65 H65B 108.0 . . ?
C67 C66 C65 110.9(2) . . ?
C67 C66 H66A 109.5 . . ?
C65 C66 H66A 109.5 . . ?
C67 C66 H66B 109.5 . . ?
C65 C66 H66B 109.5 . . ?
H66A C66 H66B 108.1 . . ?
C66 C67 C68 111.4(2) . . ?
C66 C67 H67A 109.3 . . ?
C68 C67 H67A 109.3 . . ?
C66 C67 H67B 109.3 . . ?
C68 C67 H67B 109.3 . . ?
H67A C67 H67B 108.0 . . ?
C67 C68 C69 111.3(2) . . ?
C67 C68 H68A 109.4 . . ?
C69 C68 H68A 109.4 . . ?
C67 C68 H68B 109.4 . . ?
C69 C68 H68B 109.4 . . ?
H68A C68 H68B 108.0 . . ?
C68 C69 C64 111.28(18) . . ?
C68 C69 H69A 109.4 . . ?
C64 C69 H69A 109.4 . . ?
C68 C69 H69B 109.4 . . ?
C64 C69 H69B 109.4 . . ?
H69A C69 H69B 108.0 . . ?
C63 C70 C71 122.1(2) . . ?
C63 C70 H70 119.0 . . ?
C71 C70 H70 119.0 . . ?
C54 C71 C70 118.38(19) . . ?
C54 C71 C72 121.48(18) . . ?
C70 C71 C72 120.13(19) . . ?
C77 C72 C71 113.44(18) . . ?
C77 C72 C73 109.6(2) . . ?
C71 C72 C73 112.45(18) . . ?
C77 C72 H72 107.0 . . ?
C71 C72 H72 107.0 . . ?
C73 C72 H72 107.0 . . ?
C72 C73 C74 110.3(2) . . ?
C72 C73 H73A 109.6 . . ?
C74 C73 H73A 109.6 . . ?
C72 C73 H73B 109.6 . . ?
C74 C73 H73B 109.6 . . ?
H73A C73 H73B 108.1 . . ?
C75 C74 C73 111.6(2) . . ?
C75 C74 H74A 109.3 . . ?
C73 C74 H74A 109.3 . . ?
C75 C74 H74B 109.3 . . ?
C73 C74 H74B 109.3 . . ?
H74A C74 H74B 108.0 . . ?
C76 C75 C74 111.0(2) . . ?
C76 C75 H75A 109.4 . . ?
C74 C75 H75A 109.4 . . ?
C76 C75 H75B 109.4 . . ?
C74 C75 H75B 109.4 . . ?
H75A C75 H75B 108.0 . . ?
C75 C76 C77 110.6(2) . . ?
C75 C76 H76A 109.5 . . ?
C77 C76 H76A 109.5 . . ?
C75 C76 H76B 109.5 . . ?
C77 C76 H76B 109.5 . . ?
H76A C76 H76B 108.1 . . ?
C72 C77 C76 111.6(2) . . ?
C72 C77 H77A 109.3 . . ?
C76 C77 H77A 109.3 . . ?
C72 C77 H77B 109.3 . . ?
C76 C77 H77B 109.3 . . ?
H77A C77 H77B 108.0 . . ?
N3 C78 C80 124.26(19) . . ?
N3 C78 C79 120.83(19) . . ?
C80 C78 C79 114.88(19) . . ?
C78 C79 H79A 109.5 . . ?
C78 C79 H79B 109.5 . . ?
H79A C79 H79B 109.5 . . ?
C78 C79 H79C 109.5 . . ?
H79A C79 H79C 109.5 . . ?
H79B C79 H79C 109.5 . . ?
C81 C80 C78 130.1(2) . . ?
C81 C80 H80 115.0 . . ?
C78 C80 H80 115.0 . . ?
N4 C81 C80 124.91(19) . . ?
N4 C81 C82 120.15(19) . . ?
C80 C81 C82 114.93(19) . . ?
C81 C82 H82A 109.5 . . ?
C81 C82 H82B 109.5 . . ?
H82A C82 H82B 109.5 . . ?
C81 C82 H82C 109.5 . . ?
H82A C82 H82C 109.5 . . ?
H82B C82 H82C 109.5 . . ?
C100 C83 C84 120.22(18) . . ?
C100 C83 N4 119.70(18) . . ?
C84 C83 N4 120.01(18) . . ?
C91 C84 C83 118.62(19) . . ?
C91 C84 C85 119.51(19) . . ?
C83 C84 C85 121.81(19) . . ?
C84 C85 C90 112.65(19) . . ?
C84 C85 C86 112.65(19) . . ?
C90 C85 C86 109.5(2) . . ?
C84 C85 H85 107.2 . . ?
C90 C85 H85 107.2 . . ?
C86 C85 H85 107.2 . . ?
C85 C86 C87 111.4(2) . . ?
C85 C86 H86A 109.4 . . ?
C87 C86 H86A 109.4 . . ?
C85 C86 H86B 109.4 . . ?
C87 C86 H86B 109.4 . . ?
H86A C86 H86B 108.0 . . ?
C88 C87 C86 111.6(2) . . ?
C88 C87 H87A 109.3 . . ?
C86 C87 H87A 109.3 . . ?
C88 C87 H87B 109.3 . . ?
C86 C87 H87B 109.3 . . ?
H87A C87 H87B 108.0 . . ?
C87 C88 C89 110.5(2) . . ?
C87 C88 H88A 109.5 . . ?
C89 C88 H88A 109.5 . . ?
C87 C88 H88B 109.5 . . ?
C89 C88 H88B 109.5 . . ?
H88A C88 H88B 108.1 . . ?
C88 C89 C90 110.8(2) . . ?
C88 C89 H89A 109.5 . . ?
C90 C89 H89A 109.5 . . ?
C88 C89 H89B 109.5 . . ?
C90 C89 H89B 109.5 . . ?
H89A C89 H89B 108.1 . . ?
C85 C90 C89 111.8(2) . . ?
C85 C90 H90A 109.3 . . ?
C89 C90 H90A 109.3 . . ?
C85 C90 H90B 109.3 . . ?
C89 C90 H90B 109.3 . . ?
H90A C90 H90B 107.9 . . ?
C92 C91 C84 122.34(19) . . ?
C92 C91 H91 118.8 . . ?
C84 C91 H91 118.8 . . ?
C99 C92 C91 117.88(19) . . ?
C99 C92 C93 122.21(19) . . ?
C91 C92 C93 119.72(19) . . ?
C92 C93 C98 114.65(18) . . ?
C92 C93 C94 109.12(18) . . ?
C98 C93 C94 109.55(19) . . ?
C92 C93 H93 107.8 . . ?
C98 C93 H93 107.8 . . ?
C94 C93 H93 107.8 . . ?
C95 C94 C93 112.6(2) . . ?
C95 C94 H94A 109.1 . . ?
C93 C94 H94A 109.1 . . ?
C95 C94 H94B 109.1 . . ?
C93 C94 H94B 109.1 . . ?
H94A C94 H94B 107.8 . . ?
C96 C95 C94 111.3(2) . . ?
C96 C95 H95A 109.4 . . ?
C94 C95 H95A 109.4 . . ?
C96 C95 H95B 109.4 . . ?
C94 C95 H95B 109.4 . . ?
H95A C95 H95B 108.0 . . ?
C97 C96 C95 111.1(2) . . ?
C97 C96 H96A 109.4 . . ?
C95 C96 H96A 109.4 . . ?
C97 C96 H96B 109.4 . . ?
C95 C96 H96B 109.4 . . ?
H96A C96 H96B 108.0 . . ?
C96 C97 C98 111.6(2) . . ?
C96 C97 H97A 109.3 . . ?
C98 C97 H97A 109.3 . . ?
C96 C97 H97B 109.3 . . ?
C98 C97 H97B 109.3 . . ?
H97A C97 H97B 108.0 . . ?
C93 C98 C97 111.87(19) . . ?
C93 C98 H98A 109.2 . . ?
C97 C98 H98A 109.2 . . ?
C93 C98 H98B 109.2 . . ?
C97 C98 H98B 109.2 . . ?
H98A C98 H98B 107.9 . . ?
C92 C99 C100 122.48(19) . . ?
C92 C99 H99 118.8 . . ?
C100 C99 H99 118.8 . . ?
C99 C100 C83 118.43(19) . . ?
C99 C100 C101 118.65(18) . . ?
C83 C100 C101 122.90(18) . . ?
C100 C101 C106 110.52(17) . . ?
C100 C101 C102 111.03(17) . . ?
C106 C101 C102 110.49(18) . . ?
C100 C101 H101 108.2 . . ?
C106 C101 H101 108.2 . . ?
C102 C101 H101 108.2 . . ?
C103 C102 C101 112.91(19) . . ?
C103 C102 H10A 109.0 . . ?
C101 C102 H10A 109.0 . . ?
C103 C102 H10B 109.0 . . ?
C101 C102 H10B 109.0 . . ?
H10A C102 H10B 107.8 . . ?
C104 C103 C102 110.6(2) . . ?
C104 C103 H10C 109.5 . . ?
C102 C103 H10C 109.5 . . ?
C104 C103 H10D 109.5 . . ?
C102 C103 H10D 109.5 . . ?
H10C C103 H10D 108.1 . . ?
C105 C104 C103 110.1(2) . . ?
C105 C104 H10E 109.6 . . ?
C103 C104 H10E 109.6 . . ?
C105 C104 H10F 109.6 . . ?
C103 C104 H10F 109.6 . . ?
H10E C104 H10F 108.2 . . ?
C104 C105 C106 110.78(19) . . ?
C104 C105 H10G 109.5 . . ?
C106 C105 H10G 109.5 . . ?
C104 C105 H10H 109.5 . . ?
C106 C105 H10H 109.5 . . ?
H10G C105 H10H 108.1 . . ?
C105 C106 C101 112.49(18) . . ?
C105 C106 H10I 109.1 . . ?
C101 C106 H10I 109.1 . . ?
C105 C106 H10J 109.1 . . ?
C101 C106 H10J 109.1 . . ?
H10I C106 H10J 107.8 . . ?
C108 C107 H10K 109.5 . . ?
C108 C107 H10L 109.5 . . ?
H10K C107 H10L 109.5 . . ?
C108 C107 H10M 109.5 . . ?
H10K C107 H10M 109.5 . . ?
H10L C107 H10M 109.5 . . ?
C113 C108 C109 118.4(2) . . ?
C113 C108 C107 120.7(2) . . ?
C109 C108 C107 120.8(2) . . ?
C110 C109 C108 121.0(2) . . ?
C110 C109 H109 119.5 . . ?
C108 C109 H109 119.5 . . ?
C111 C110 C109 120.0(3) . . ?
C111 C110 H110 120.0 . . ?
C109 C110 H110 120.0 . . ?
C112 C111 C110 119.4(3) . . ?
C112 C111 H111 120.3 . . ?
C110 C111 H111 120.3 . . ?
C111 C112 C113 120.7(3) . . ?
C111 C112 H112 119.6 . . ?
C113 C112 H112 119.6 . . ?
C112 C113 C108 120.4(3) . . ?
C112 C113 H113 119.8 . . ?
C108 C113 H113 119.8 . . ?
C115 C114 H11A 109.5 . . ?
C115 C114 H11B 109.5 . . ?
H11A C114 H11B 109.5 . . ?
C115 C114 H11C 109.5 . . ?
H11A C114 H11C 109.5 . . ?
H11B C114 H11C 109.5 . . ?
C120 C115 C116 118.4(3) . . ?
C120 C115 C114 121.3(3) . . ?
C116 C115 C114 120.3(3) . . ?
C117 C116 C115 121.1(3) . . ?
C117 C116 H116 119.5 . . ?
C115 C116 H116 119.5 . . ?
C118 C117 C116 120.0(3) . . ?
C118 C117 H117 120.0 . . ?
C116 C117 H117 120.0 . . ?
C117 C118 C119 119.7(3) . . ?
C117 C118 H118 120.2 . . ?
C119 C118 H118 120.2 . . ?
C120 C119 C118 120.2(3) . . ?
C120 C119 H119 119.9 . . ?
C118 C119 H119 119.9 . . ?
C119 C120 C115 120.6(3) . . ?
C119 C120 H120 119.7 . . ?
C115 C120 H120 119.7 . . ?
C122 C121 H12C 109.5 . . ?
C122 C121 H12D 109.5 . . ?
H12C C121 H12D 109.5 . . ?
C122 C121 H12E 109.5 . . ?
H12C C121 H12E 109.5 . . ?
H12D C121 H12E 109.5 . . ?
C123 C122 C127 117.7(3) . . ?
C123 C122 C121 122.3(3) . . ?
C127 C122 C121 120.0(3) . . ?
C124 C123 C122 121.4(3) . . ?
C124 C123 H123 119.3 . . ?
C122 C123 H123 119.3 . . ?
C125 C124 C123 122.3(3) . . ?
C125 C124 H124 118.8 . . ?
C123 C124 H124 118.8 . . ?
C124 C125 C126 117.3(3) . . ?
C124 C125 H125 121.4 . . ?
C126 C125 H125 121.4 . . ?
C125 C126 C127 122.3(3) . . ?
C125 C126 H126 118.8 . . ?
C127 C126 H126 118.8 . . ?
C126 C127 C122 119.0(3) . . ?
C126 C127 H127 120.5 . . ?
C122 C127 H127 120.5 . . ?
C129 C128 H12F 109.5 . . ?
C129 C128 H12G 109.5 . . ?
H12F C128 H12G 109.5 . . ?
C129 C128 H12H 109.5 . . ?
H12F C128 H12H 109.5 . . ?
H12G C128 H12H 109.5 . . ?
C130 C129 C134 118.0(3) . . ?
C130 C129 C128 120.7(3) . . ?
C134 C129 C128 121.3(3) . . ?
C129 C130 C131 121.2(3) . . ?
C129 C130 H130 119.4 . . ?
C131 C130 H130 119.4 . . ?
C132 C131 C130 120.2(3) . . ?
C132 C131 H131 119.9 . . ?
C130 C131 H131 119.9 . . ?
C133 C132 C131 119.0(3) . . ?
C133 C132 H132 120.5 . . ?
C131 C132 H132 120.5 . . ?
C132 C133 C134 120.6(3) . . ?
C132 C133 H133 119.7 . . ?
C134 C133 H133 119.7 . . ?
C133 C134 C129 120.9(3) . . ?
C133 C134 H134 119.5 . . ?
C129 C134 H134 119.5 . . ?
C136 C135 C138 132.6(9) . . ?
C136 C135 C137 124.5(6) . 3_766 ?
C138 C135 C137 102.8(8) . 3_766 ?
C137 C136 C135 126.7(8) . . ?
C137 C136 H136 116.7 . . ?
C135 C136 H136 116.7 . . ?
C136 C137 C135 108.8(7) . 3_766 ?
C136 C137 H137 125.6 . . ?
C135 C137 H137 125.6 3_766 . ?
C135 C138 H13C 109.5 . . ?
C135 C138 H13D 109.5 . . ?
H13C C138 H13D 109.5 . . ?
C135 C138 H13E 109.5 . . ?
H13C C138 H13E 109.5 . . ?
H13D C138 H13E 109.5 . . ?

_refine_diff_density_max         1.047
_refine_diff_density_min         -0.652
_refine_diff_density_rms         0.056

_shelx_res_file                  
;
REM Old TITL DJ117 in P2(1)/n
REM SHELXT solution in P2(1)/n
REM R1 0.169,  Rweak 0.006,  Alpha 0.045,  Orientation as input
REM Formula found by SHELXT:  C133 N8 Mg2
REM  E:\DJ117\DJ117_a.res in P2(1)/n
REM R1 =  0.0717 for   20496 Fo > 4sig(Fo)  and  0.0826 for all   24855 data
REM   1301 parameters refined using      0 restraints
REM Highest difference peak  2.448,  deepest hole -0.453,  1-sigma level  0.063
REM  E:\DJ117\DJ117_a.res in P2(1)/n
REM R1 =  0.0685 for   20462 Fo > 4sig(Fo)  and  0.0793 for all   24821 data
REM   1316 parameters refined using      3 restraints
REM Highest difference peak  0.772,  deepest hole -0.558,  1-sigma level  0.065
REM  E:\DJ117\DJ117_a.res in P2(1)/n
REM R1 =  0.0669 for  20465 Fo > 4sig(Fo)  and  0.0777 for all  24821 data
REM   1312 parameters refined using      3 restraints
REM Highest difference peak  1.090,  deepest hole -0.408,  1-sigma level  0.057
REM  E:\DJ117\DJ117_a.res in P2(1)/n
REM R1 =  0.0679 for  18620 Fo > 4sig(Fo)  and  0.0774 for all  22115 data
REM   1302 parameters refined using      3 restraints
REM Highest difference peak  1.049,  deepest hole -0.652,  1-sigma level  0.056
TITL E:\DJ117\DJ117_a.res in P2(1)/n
    C:\bono\GOODET~1\_TRICY~1\final.res
    created by SHELXL-2016/6 at 14:10:33 on 13-Jan-2020
CELL 1.54184 18.2067 26.3297 25.8355 90.000 105.806 90.000
ZERR 4.0000 0.0001 0.0001 0.0002 0.000 0.001 0.000
LATT 1
SYMM 0.5-X, 0.5+Y, 0.5-Z
SFAC C H N MG I O
UNIT 550 758.52 16 8 0.14 0.52
MERG 2
OMIT -2 138
SHEL 7.00 0.00
FMAP 2
GRID
PLAN 20
TEMP -150
SIZE 0.23 0.17 0.11
OMIT  -7 8 5
OMIT  -10 3 8
OMIT  -4 3 1
BOND $H
SADI 0.01 C138 C135 C121 C122
SADI 0.01 C135 C136 C122 C123
SADI 0.01 C136 C137 C123 C124
L.S. 20
ACTA
WGHT    0.079300   14.040100
FVAR       0.15025   0.03334   0.02369   0.12958   0.01031
PART 1
I1    5    0.501415    0.398304    0.733336    31.00000    0.03999
PART 0
MG1   4    0.582368    0.317195    0.771632    11.00000    0.01508    0.02228 =
         0.01808    0.00147    0.00636   -0.00073
PART 1
O1    6    0.498732    0.272639    0.747116    41.00000    0.07861
AFIX  43
H1    2    0.496913    0.237121    0.753117    41.00000   -1.20000
PART 0
AFIX   0
N1    3    0.684870    0.338730    0.756428    11.00000    0.01694    0.01924 =
         0.01801   -0.00030    0.00808   -0.00071
C1    1    0.686386    0.357946    0.704073    11.00000    0.01309    0.02133 =
         0.01778    0.00124    0.00642   -0.00041
PART 2
I2    5    0.498740    0.234884    0.739303    51.00000    0.04203
PART 0
MG2   4    0.417061    0.316633    0.706629    11.00000    0.01554    0.02248 =
         0.01872   -0.00091    0.00682    0.00045
N2    3    0.640201    0.295535    0.850276    11.00000    0.01734    0.02371 =
         0.01807    0.00155    0.00792   -0.00109
C2    1    0.693359    0.323697    0.664186    11.00000    0.01670    0.01924 =
         0.02000    0.00175    0.00619   -0.00020
N3    3    0.359454    0.293769    0.628288    11.00000    0.01786    0.02389 =
         0.01977   -0.00153    0.00850    0.00088
C3    1    0.699461    0.266558    0.673438    11.00000    0.02485    0.01904 =
         0.01959    0.00072    0.00922    0.00096
AFIX  13
H3    2    0.705566    0.260208    0.712547    11.00000   -1.20000
AFIX   0
N4    3    0.314405    0.339832    0.720607    11.00000    0.01784    0.02066 =
         0.01819   -0.00032    0.00793    0.00039
C4    1    0.769031    0.243694    0.659030    11.00000    0.02404    0.02195 =
         0.04733    0.00236    0.01396    0.00273
AFIX  23
H4A   2    0.766225    0.252100    0.621191    11.00000   -1.20000
H4B   2    0.816115    0.259238    0.682143    11.00000   -1.20000
AFIX   0
C5    1    0.773682    0.186062    0.666164    11.00000    0.03124    0.02297 =
         0.04901    0.00127    0.01355    0.00716
AFIX  23
H5A   2    0.817688    0.172970    0.654610    11.00000   -1.20000
H5B   2    0.782057    0.177630    0.704680    11.00000   -1.20000
AFIX   0
C6    1    0.701540    0.160725    0.633703    11.00000    0.04887    0.01863 =
         0.03917   -0.00172    0.00507    0.00455
AFIX  23
H6A   2    0.695867    0.166212    0.594901    11.00000   -1.20000
H6B   2    0.704933    0.123696    0.640594    11.00000   -1.20000
AFIX   0
C7    1    0.632770    0.181817    0.648215    11.00000    0.03162    0.02174 =
         0.06749    0.00309    0.00785   -0.00541
AFIX  23
H7A   2    0.635929    0.172914    0.685989    11.00000   -1.20000
H7B   2    0.586040    0.165962    0.624987    11.00000   -1.20000
AFIX   0
C8    1    0.626905    0.239434    0.641616    11.00000    0.02184    0.02160 =
         0.05205    0.00319    0.00957   -0.00033
AFIX  23
H8A   2    0.583100    0.251760    0.653903    11.00000   -1.20000
H8B   2    0.617030    0.248040    0.603024    11.00000   -1.20000
AFIX   0
C9    1    0.698417    0.343316    0.614783    11.00000    0.02090    0.02091 =
         0.01986    0.00021    0.00788    0.00247
AFIX  43
H9    2    0.701966    0.320421    0.587146    11.00000   -1.20000
AFIX   0
C10   1    0.698392    0.395117    0.605074    11.00000    0.01737    0.02395 =
         0.01872    0.00360    0.00674    0.00224
C11   1    0.712487    0.417014    0.553967    11.00000    0.02232    0.02370 =
         0.02290    0.00544    0.01052    0.00408
AFIX  13
H11   2    0.681500    0.448767    0.544931    11.00000   -1.20000
AFIX   0
C12   1    0.690042    0.382365    0.505113    11.00000    0.03213    0.03020 =
         0.02311    0.00495    0.01131    0.00231
AFIX  23
H12A  2    0.634624    0.375241    0.496373    11.00000   -1.20000
H12B  2    0.717526    0.349675    0.513735    11.00000   -1.20000
AFIX   0
C13   1    0.708682    0.406242    0.455908    11.00000    0.04126    0.04017 =
         0.02332    0.00715    0.01501    0.00840
AFIX  23
H13A  2    0.695463    0.381991    0.425492    11.00000   -1.20000
H13B  2    0.677423    0.437199    0.445038    11.00000   -1.20000
AFIX   0
C14   1    0.793000    0.419997    0.468208    11.00000    0.04346    0.04827 =
         0.03187    0.01364    0.02399    0.00897
AFIX  23
H14A  2    0.824098    0.388630    0.475535    11.00000   -1.20000
H14B  2    0.802821    0.436861    0.436498    11.00000   -1.20000
AFIX   0
C15   1    0.816518    0.455155    0.516528    11.00000    0.03614    0.04802 =
         0.03943    0.01177    0.02077   -0.00478
AFIX  23
H15A  2    0.790002    0.488143    0.507580    11.00000   -1.20000
H15B  2    0.872154    0.461479    0.525297    11.00000   -1.20000
AFIX   0
C16   1    0.796857    0.432053    0.565546    11.00000    0.02887    0.03903 =
         0.02865    0.00504    0.01212   -0.00274
AFIX  23
H16A  2    0.809230    0.456945    0.595388    11.00000   -1.20000
H16B  2    0.828922    0.401598    0.577384    11.00000   -1.20000
AFIX   0
C17   1    0.691753    0.428019    0.645649    11.00000    0.01985    0.01811 =
         0.02538    0.00307    0.00832    0.00071
AFIX  43
H17   2    0.690749    0.463554    0.639125    11.00000   -1.20000
AFIX   0
C18   1    0.686506    0.410787    0.695615    11.00000    0.01719    0.02108 =
         0.02143   -0.00094    0.00712    0.00032
C19   1    0.686601    0.448486    0.740190    11.00000    0.02755    0.01894 =
         0.02369   -0.00157    0.00907   -0.00044
AFIX  13
H19   2    0.708062    0.430348    0.775046    11.00000   -1.20000
AFIX   0
C20   1    0.738577    0.494565    0.739963    11.00000    0.03195    0.03326 =
         0.04953   -0.01244    0.02074   -0.00921
AFIX  23
H20A  2    0.790548    0.482524    0.741226    11.00000   -1.20000
H20B  2    0.718759    0.513823    0.706116    11.00000   -1.20000
AFIX   0
C21   1    0.742730    0.529546    0.787644    11.00000    0.03403    0.03770 =
         0.05614   -0.01796    0.01756   -0.01044
AFIX  23
H21A  2    0.767544    0.511384    0.821436    11.00000   -1.20000
H21B  2    0.774383    0.559539    0.785153    11.00000   -1.20000
AFIX   0
C22   1    0.664094    0.546970    0.789152    11.00000    0.04357    0.02576 =
         0.04903   -0.01193    0.01847    0.00299
AFIX  23
H22A  2    0.641882    0.568959    0.757698    11.00000   -1.20000
H22B  2    0.668262    0.567199    0.822129    11.00000   -1.20000
AFIX   0
C23   1    0.611669    0.501477    0.788399    11.00000    0.03219    0.04514 =
         0.05253   -0.01997    0.01977   -0.00141
AFIX  23
H23A  2    0.559711    0.513768    0.786806    11.00000   -1.20000
H23B  2    0.630666    0.481837    0.822076    11.00000   -1.20000
AFIX   0
C24   1    0.607905    0.466780    0.740198    11.00000    0.02495    0.03872 =
         0.04738   -0.01459    0.01369   -0.00232
AFIX  23
H24A  2    0.574969    0.437186    0.741619    11.00000   -1.20000
H24B  2    0.584880    0.485533    0.706463    11.00000   -1.20000
AFIX   0
C25   1    0.753528    0.334781    0.791548    11.00000    0.01678    0.01994 =
         0.02205   -0.00122    0.00820   -0.00021
C26   1    0.824432    0.349991    0.774921    11.00000    0.01732    0.03341 =
         0.02529    0.00049    0.00905   -0.00257
AFIX 137
H26A  2    0.825676    0.331526    0.742236    11.00000   -1.50000
H26B  2    0.870067    0.341644    0.803904    11.00000   -1.50000
H26C  2    0.823236    0.386604    0.767912    11.00000   -1.50000
AFIX   0
C27   1    0.766843    0.317178    0.844450    11.00000    0.01475    0.02996 =
         0.02226    0.00139    0.00502   -0.00120
AFIX  43
H27   2    0.818763    0.317713    0.865018    11.00000   -1.20000
AFIX   0
C28   1    0.715452    0.298892    0.871767    11.00000    0.01972    0.02421 =
         0.01925    0.00137    0.00552    0.00116
C29   1    0.751817    0.281429    0.928867    11.00000    0.02102    0.04175 =
         0.02306    0.00681    0.00680   -0.00019
AFIX 137
H29A  2    0.720177    0.292267    0.952061    11.00000   -1.50000
H29B  2    0.802811    0.296408    0.941854    11.00000   -1.50000
H29C  2    0.755994    0.244313    0.929633    11.00000   -1.50000
AFIX   0
C30   1    0.597031    0.276393    0.885628    11.00000    0.01582    0.02506 =
         0.01662    0.00332    0.00557   -0.00165
C31   1    0.588456    0.223781    0.891729    11.00000    0.01845    0.02448 =
         0.02109    0.00023    0.00582   -0.00056
C32   1    0.622692    0.184601    0.861706    11.00000    0.02492    0.02396 =
         0.02918    0.00087    0.01334    0.00092
AFIX  13
H32   2    0.659769    0.202732    0.845917    11.00000   -1.20000
AFIX   0
C33   1    0.561563    0.161366    0.815281    11.00000    0.03907    0.04585 =
         0.03706   -0.01478    0.00503    0.01003
AFIX  23
H33A  2    0.537123    0.188543    0.789935    11.00000   -1.20000
H33B  2    0.521740    0.145426    0.829439    11.00000   -1.20000
AFIX   0
C34   1    0.595119    0.121496    0.785259    11.00000    0.05491    0.06868 =
         0.04932   -0.02784    0.00690    0.01878
AFIX  23
H34A  2    0.553587    0.106185    0.756506    11.00000   -1.20000
H34B  2    0.631298    0.138070    0.768095    11.00000   -1.20000
AFIX   0
C35   1    0.635812    0.080546    0.822472    11.00000    0.05274    0.03484 =
         0.07802   -0.01933    0.03271   -0.00021
AFIX  23
H35A  2    0.658010    0.055818    0.802101    11.00000   -1.20000
H35B  2    0.598947    0.062268    0.837679    11.00000   -1.20000
AFIX   0
C36   1    0.698354    0.102803    0.867500    11.00000    0.04803    0.03909 =
         0.05630    0.00165    0.01970    0.01919
AFIX  23
H36A  2    0.737454    0.118536    0.852458    11.00000   -1.20000
H36B  2    0.723195    0.075374    0.892351    11.00000   -1.20000
AFIX   0
C37   1    0.666710    0.142743    0.898561    11.00000    0.04848    0.03954 =
         0.03994    0.00041    0.00870    0.01950
AFIX  23
H37A  2    0.709437    0.158208    0.926272    11.00000   -1.20000
H37B  2    0.632349    0.126055    0.917190    11.00000   -1.20000
AFIX   0
C38   1    0.546375    0.207311    0.926280    11.00000    0.02040    0.02191 =
         0.02583    0.00380    0.00796   -0.00096
AFIX  43
H38   2    0.540252    0.171840    0.930405    11.00000   -1.20000
AFIX   0
C39   1    0.513001    0.240657    0.954951    11.00000    0.01867    0.02591 =
         0.01900    0.00210    0.00601   -0.00173
C40   1    0.466532    0.219796    0.990876    11.00000    0.01897    0.02397 =
         0.02379    0.00357    0.00878   -0.00193
AFIX  13
H40   2    0.435420    0.191020    0.971006    11.00000   -1.20000
AFIX   0
C41   1    0.517759    0.197918    1.043306    11.00000    0.02134    0.03982 =
         0.02954    0.00812    0.00989    0.00111
AFIX  23
H41A  2    0.552451    0.172261    1.034757    11.00000   -1.20000
H41B  2    0.549461    0.225442    1.064205    11.00000   -1.20000
AFIX   0
C42   1    0.470716    0.173336    1.077349    11.00000    0.02755    0.04785 =
         0.03355    0.01882    0.01328    0.00579
AFIX  23
H42A  2    0.443365    0.143452    1.058066    11.00000   -1.20000
H42B  2    0.505352    0.161367    1.111711    11.00000   -1.20000
AFIX   0
C43   1    0.413012    0.210521    1.089093    11.00000    0.03526    0.04805 =
         0.03205    0.01025    0.02021    0.00013
AFIX  23
H43A  2    0.380735    0.192643    1.108537    11.00000   -1.20000
H43B  2    0.440503    0.238102    1.112558    11.00000   -1.20000
AFIX   0
C44   1    0.362455    0.233317    1.037384    11.00000    0.02629    0.03777 =
         0.03808    0.00885    0.02031    0.00436
AFIX  23
H44A  2    0.328404    0.259175    1.046364    11.00000   -1.20000
H44B  2    0.330120    0.206335    1.015960    11.00000   -1.20000
AFIX   0
C45   1    0.410635    0.257909    1.003953    11.00000    0.02840    0.03102 =
         0.03192    0.00746    0.01729    0.00294
AFIX  23
H45A  2    0.376531    0.271239    0.970037    11.00000   -1.20000
H45B  2    0.439512    0.286851    1.024159    11.00000   -1.20000
AFIX   0
C46   1    0.523234    0.292221    0.948712    11.00000    0.02025    0.02347 =
         0.02203   -0.00047    0.00887   -0.00170
AFIX  43
H46   2    0.501595    0.315590    0.968426    11.00000   -1.20000
AFIX   0
C47   1    0.564572    0.311073    0.914179    11.00000    0.01985    0.02351 =
         0.02008    0.00123    0.00689   -0.00151
C48   1    0.574695    0.368129    0.911150    11.00000    0.02359    0.02318 =
         0.02848    0.00089    0.01258   -0.00378
AFIX  13
H48   2    0.598086    0.374992    0.881032    11.00000   -1.20000
AFIX   0
C49   1    0.498851    0.396617    0.898874    11.00000    0.02524    0.02509 =
         0.04380    0.00349    0.00456   -0.00269
AFIX  23
H49A  2    0.466828    0.386076    0.863037    11.00000   -1.20000
H49B  2    0.471662    0.387004    0.925787    11.00000   -1.20000
AFIX   0
C50   1    0.508574    0.454190    0.899493    11.00000    0.02799    0.02643 =
         0.05341    0.00684    0.00894    0.00075
AFIX  23
H50A  2    0.530099    0.464496    0.869787    11.00000   -1.20000
H50B  2    0.458102    0.470666    0.893707    11.00000   -1.20000
AFIX   0
C51   1    0.561074    0.471749    0.952638    11.00000    0.05126    0.02200 =
         0.05103   -0.00314    0.01358   -0.00032
AFIX  23
H51A  2    0.567761    0.509031    0.951866    11.00000   -1.20000
H51B  2    0.537861    0.463607    0.982120    11.00000   -1.20000
AFIX   0
C52   1    0.638072    0.445985    0.963056    11.00000    0.04216    0.02677 =
         0.07085   -0.00430   -0.01498   -0.00588
AFIX  23
H52A  2    0.671185    0.457153    0.998304    11.00000   -1.20000
H52B  2    0.662817    0.456147    0.934950    11.00000   -1.20000
AFIX   0
C53   1    0.629665    0.388198    0.962944    11.00000    0.03646    0.02442 =
         0.05578    0.00048   -0.01219   -0.00003
AFIX  23
H53A  2    0.610946    0.377939    0.993963    11.00000   -1.20000
H53B  2    0.680420    0.372469    0.967490    11.00000   -1.20000
AFIX   0
C54   1    0.402563    0.273385    0.593725    11.00000    0.01610    0.02706 =
         0.01779   -0.00282    0.00631    0.00055
C55   1    0.436973    0.307730    0.565778    11.00000    0.01775    0.02525 =
         0.02127   -0.00054    0.00643    0.00142
C56   1    0.427811    0.364691    0.569871    11.00000    0.02423    0.02515 =
         0.02872   -0.00039    0.01401    0.00213
AFIX  13
H56   2    0.410134    0.371055    0.602706    11.00000   -1.20000
AFIX   0
C57   1    0.501761    0.394003    0.576971    11.00000    0.02495    0.02408 =
         0.05074    0.00175    0.00718    0.00287
AFIX  23
H57A  2    0.522682    0.386804    0.546155    11.00000   -1.20000
H57B  2    0.539470    0.382205    0.610094    11.00000   -1.20000
AFIX   0
C58   1    0.490477    0.451175    0.580738    11.00000    0.03161    0.02388 =
         0.04728    0.00005    0.01028    0.00096
AFIX  23
H58A  2    0.474970    0.458876    0.613765    11.00000   -1.20000
H58B  2    0.539381    0.468784    0.583289    11.00000   -1.20000
AFIX   0
C59   1    0.430338    0.470654    0.532299    11.00000    0.05588    0.02328 =
         0.04683    0.00456    0.00893    0.00453
AFIX  23
H59A  2    0.447727    0.465704    0.499527    11.00000   -1.20000
H59B  2    0.422529    0.507475    0.536480    11.00000   -1.20000
AFIX   0
C60   1    0.355554    0.442639    0.526295    11.00000    0.04643    0.03056 =
         0.10318    0.00408   -0.02306    0.00990
AFIX  23
H60A  2    0.317328    0.454733    0.493568    11.00000   -1.20000
H60B  2    0.335979    0.450066    0.557679    11.00000   -1.20000
AFIX   0
C61   1    0.366456    0.385249    0.522248    11.00000    0.04142    0.02928 =
         0.07873    0.00122   -0.02004    0.00402
AFIX  23
H61A  2    0.317579    0.367851    0.520325    11.00000   -1.20000
H61B  2    0.380587    0.377656    0.488674    11.00000   -1.20000
AFIX   0
C62   1    0.477858    0.288218    0.531481    11.00000    0.02241    0.02565 =
         0.02265   -0.00013    0.01008    0.00073
AFIX  43
H62   2    0.500633    0.311199    0.512081    11.00000   -1.20000
AFIX   0
C63   1    0.486150    0.236589    0.524940    11.00000    0.01886    0.02691 =
         0.02103   -0.00215    0.00708    0.00078
C64   1    0.533930    0.215065    0.489951    11.00000    0.02073    0.02511 =
         0.02299   -0.00336    0.00907    0.00064
AFIX  13
H64   2    0.564199    0.186167    0.510237    11.00000   -1.20000
AFIX   0
C65   1    0.590983    0.252852    0.477781    11.00000    0.02889    0.03337 =
         0.03406   -0.01145    0.01801   -0.00780
AFIX  23
H65A  2    0.562880    0.281515    0.456514    11.00000   -1.20000
H65B  2    0.623682    0.266666    0.511960    11.00000   -1.20000
AFIX   0
C66   1    0.641070    0.227480    0.446470    11.00000    0.02647    0.03878 =
         0.03922   -0.01096    0.02066   -0.00823
AFIX  23
H66A  2    0.676441    0.252893    0.438347    11.00000   -1.20000
H66B  2    0.672010    0.200428    0.468784    11.00000   -1.20000
AFIX   0
C67   1    0.592479    0.204631    0.394184    11.00000    0.03285    0.03877 =
         0.03254   -0.00782    0.02068   -0.00342
AFIX  23
H67A  2    0.625851    0.186280    0.375961    11.00000   -1.20000
H67B  2    0.566495    0.232234    0.370050    11.00000   -1.20000
AFIX   0
C68   1    0.532811    0.168031    0.404345    11.00000    0.02839    0.03961 =
         0.02995   -0.01198    0.01415   -0.00636
AFIX  23
H68A  2    0.558775    0.138019    0.424259    11.00000   -1.20000
H68B  2    0.499438    0.156169    0.369476    11.00000   -1.20000
AFIX   0
C69   1    0.484102    0.193437    0.436658    11.00000    0.02182    0.03676 =
         0.02671   -0.00688    0.01100   -0.00362
AFIX  23
H69A  2    0.447973    0.168294    0.444271    11.00000   -1.20000
H69B  2    0.453939    0.221217    0.415103    11.00000   -1.20000
AFIX   0
C70   1    0.450844    0.203415    0.552786    11.00000    0.02145    0.02283 =
         0.02636   -0.00391    0.00988   -0.00050
AFIX  43
H70   2    0.455702    0.167861    0.548388    11.00000   -1.20000
AFIX   0
C71   1    0.408425    0.220894    0.587053    11.00000    0.01842    0.02619 =
         0.02037   -0.00154    0.00714   -0.00144
C72   1    0.368941    0.183173    0.615360    11.00000    0.02282    0.02443 =
         0.02656   -0.00241    0.01204   -0.00063
AFIX  13
H72   2    0.328434    0.202343    0.626614    11.00000   -1.20000
AFIX   0
C73   1    0.423075    0.161330    0.666441    11.00000    0.03264    0.04365 =
         0.03078    0.00555    0.00565   -0.00730
AFIX  23
H73A  2    0.447024    0.189391    0.690707    11.00000   -1.20000
H73B  2    0.464109    0.141830    0.657019    11.00000   -1.20000
AFIX   0
C74   1    0.379409    0.126479    0.695349    11.00000    0.04421    0.05859 =
         0.03675    0.01910    0.00878   -0.00957
AFIX  23
H74A  2    0.415626    0.111530    0.727463    11.00000   -1.20000
H74B  2    0.341620    0.146807    0.707656    11.00000   -1.20000
AFIX   0
C75   1    0.338529    0.084134    0.658858    11.00000    0.04682    0.03494 =
         0.06253    0.01259    0.02653   -0.00193
AFIX  23
H75A  2    0.376617    0.061622    0.649586    11.00000   -1.20000
H75B  2    0.308746    0.063585    0.678081    11.00000   -1.20000
AFIX   0
C76   1    0.285701    0.105306    0.607976    11.00000    0.04481    0.03819 =
         0.04151   -0.00637    0.01709   -0.01655
AFIX  23
H76A  2    0.244245    0.124770    0.616892    11.00000   -1.20000
H76B  2    0.262251    0.077031    0.583848    11.00000   -1.20000
AFIX   0
C77   1    0.329329    0.139984    0.579138    11.00000    0.04323    0.03920 =
         0.03249   -0.00548    0.01369   -0.01632
AFIX  23
H77A  2    0.367907    0.119756    0.567593    11.00000   -1.20000
H77B  2    0.293348    0.154323    0.546549    11.00000   -1.20000
AFIX   0
C78   1    0.284968    0.299471    0.605600    11.00000    0.01958    0.02701 =
         0.02098   -0.00107    0.00719   -0.00245
C79   1    0.248576    0.280541    0.548928    11.00000    0.02103    0.04637 =
         0.02431   -0.00636    0.00649   -0.00133
AFIX 137
H79A  2    0.282781    0.287417    0.526307    11.00000   -1.50000
H79B  2    0.199908    0.298082    0.534087    11.00000   -1.50000
H79C  2    0.239538    0.243898    0.549790    11.00000   -1.50000
AFIX   0
C80   1    0.234067    0.321168    0.631358    11.00000    0.01476    0.03403 =
         0.02372   -0.00062    0.00428   -0.00036
AFIX  43
H80   2    0.183134    0.324704    0.609484    11.00000   -1.20000
AFIX   0
C81   1    0.246537    0.338380    0.684113    11.00000    0.01607    0.02549 =
         0.02534    0.00051    0.00900   -0.00002
C82   1    0.175377    0.355586    0.698995    11.00000    0.01615    0.04272 =
         0.02818   -0.00614    0.00776    0.00143
AFIX 137
H82A  2    0.167339    0.333931    0.727818    11.00000   -1.50000
H82B  2    0.131146    0.353022    0.667428    11.00000   -1.50000
H82C  2    0.181693    0.390916    0.711348    11.00000   -1.50000
AFIX   0
C83   1    0.313035    0.359581    0.772588    11.00000    0.01473    0.02228 =
         0.01981   -0.00064    0.00797    0.00153
C84   1    0.316441    0.412485    0.781803    11.00000    0.01742    0.02099 =
         0.02379    0.00107    0.00714    0.00036
C85   1    0.322223    0.450021    0.738519    11.00000    0.03020    0.02127 =
         0.02363    0.00192    0.00902   -0.00111
AFIX  13
H85   2    0.317138    0.430237    0.704683    11.00000   -1.20000
AFIX   0
C86   1    0.399254    0.477043    0.751555    11.00000    0.02504    0.03859 =
         0.04719    0.01896    0.01435    0.00283
AFIX  23
H86A  2    0.440551    0.451503    0.756881    11.00000   -1.20000
H86B  2    0.406764    0.496328    0.785496    11.00000   -1.20000
AFIX   0
C87   1    0.404133    0.513434    0.706383    11.00000    0.03744    0.04130 =
         0.05668    0.02315    0.02391    0.00356
AFIX  23
H87A  2    0.453583    0.531607    0.716902    11.00000   -1.20000
H87B  2    0.402103    0.493673    0.673421    11.00000   -1.20000
AFIX   0
C88   1    0.339648    0.551755    0.694496    11.00000    0.04416    0.02784 =
         0.03912    0.01223    0.01513    0.00039
AFIX  23
H88A  2    0.342610    0.573237    0.663679    11.00000   -1.20000
H88B  2    0.344779    0.574087    0.726113    11.00000   -1.20000
AFIX   0
C89   1    0.262982    0.524942    0.681394    11.00000    0.03717    0.05026 =
         0.06925    0.03665    0.00608    0.00465
AFIX  23
H89A  2    0.255720    0.505306    0.647694    11.00000   -1.20000
H89B  2    0.221622    0.550469    0.675705    11.00000   -1.20000
AFIX   0
C90   1    0.258350    0.489247    0.726856    11.00000    0.02643    0.04794 =
         0.07400    0.03617    0.01574    0.00715
AFIX  23
H90A  2    0.261520    0.509346    0.759779    11.00000   -1.20000
H90B  2    0.208466    0.471582    0.716951    11.00000   -1.20000
AFIX   0
C91   1    0.310843    0.430490    0.831423    11.00000    0.02275    0.01737 =
         0.02698   -0.00123    0.00927   -0.00048
AFIX  43
H91   2    0.313125    0.466072    0.837753    11.00000   -1.20000
AFIX   0
C92   1    0.302059    0.398233    0.871852    11.00000    0.01916    0.02292 =
         0.02217   -0.00188    0.00791   -0.00091
C93   1    0.288733    0.420448    0.923032    11.00000    0.03008    0.02142 =
         0.02425   -0.00540    0.01134   -0.00329
AFIX  13
H93   2    0.318940    0.452572    0.931449    11.00000   -1.20000
AFIX   0
C94   1    0.203855    0.434252    0.912543    11.00000    0.03285    0.03486 =
         0.02635   -0.00282    0.01170    0.00661
AFIX  23
H94A  2    0.189582    0.458549    0.882207    11.00000   -1.20000
H94B  2    0.172669    0.403231    0.901893    11.00000   -1.20000
AFIX   0
C95   1    0.185595    0.457732    0.961674    11.00000    0.04149    0.04355 =
         0.03490   -0.00700    0.01814    0.00947
AFIX  23
H95A  2    0.211490    0.491025    0.969621    11.00000   -1.20000
H95B  2    0.129907    0.463559    0.953674    11.00000   -1.20000
AFIX   0
C96   1    0.211384    0.423380    1.010772    11.00000    0.04345    0.04229 =
         0.03077   -0.00818    0.02044   -0.00101
AFIX  23
H96A  2    0.202888    0.440864    1.042573    11.00000   -1.20000
H96B  2    0.180456    0.391910    1.004727    11.00000   -1.20000
AFIX   0
C97   1    0.295461    0.409771    1.021685    11.00000    0.04495    0.03386 =
         0.02405   -0.00439    0.01220   -0.00424
AFIX  23
H97A  2    0.309671    0.385618    1.052154    11.00000   -1.20000
H97B  2    0.326694    0.440809    1.032077    11.00000   -1.20000
AFIX   0
C98   1    0.312905    0.385933    0.972347    11.00000    0.03277    0.03009 =
         0.02479   -0.00215    0.01134    0.00068
AFIX  23
H98A  2    0.368351    0.379108    0.980446    11.00000   -1.20000
H98B  2    0.285757    0.353078    0.964251    11.00000   -1.20000
AFIX   0
C99   1    0.300068    0.346520    0.862104    11.00000    0.02431    0.02190 =
         0.02125    0.00127    0.01103   -0.00161
AFIX  43
H99   2    0.295487    0.323984    0.889772    11.00000   -1.20000
AFIX   0
C100  1    0.304561    0.326088    0.812873    11.00000    0.01649    0.02122 =
         0.02108   -0.00053    0.00693   -0.00070
C101  1    0.297785    0.268909    0.804922    11.00000    0.02255    0.02030 =
         0.02008   -0.00198    0.00942   -0.00173
AFIX  13
H101  2    0.295368    0.261280    0.766576    11.00000   -1.20000
AFIX   0
C102  1    0.224220    0.248701    0.816263    11.00000    0.02274    0.02405 =
         0.04023   -0.00098    0.01101   -0.00315
AFIX  23
H10A  2    0.222114    0.260658    0.852161    11.00000   -1.20000
H10B  2    0.179513    0.262929    0.789265    11.00000   -1.20000
AFIX   0
C103  1    0.219071    0.190897    0.814626    11.00000    0.02863    0.02488 =
         0.04905    0.00024    0.01088   -0.00830
AFIX  23
H10C  2    0.172659    0.179937    0.824510    11.00000   -1.20000
H10D  2    0.214971    0.178864    0.777641    11.00000   -1.20000
AFIX   0
C104  1    0.289007    0.167514    0.853265    11.00000    0.04092    0.02062 =
         0.04668    0.00438    0.00991   -0.00585
AFIX  23
H10E  2    0.291883    0.178231    0.890495    11.00000   -1.20000
H10F  2    0.284981    0.130021    0.851539    11.00000   -1.20000
AFIX   0
C105  1    0.360608    0.184228    0.838731    11.00000    0.03011    0.02288 =
         0.03782   -0.00135    0.00701    0.00344
AFIX  23
H10G  2    0.358527    0.172273    0.802028    11.00000   -1.20000
H10H  2    0.405874    0.168738    0.864067    11.00000   -1.20000
AFIX   0
C106  1    0.368276    0.242001    0.841056    11.00000    0.02180    0.02177 =
         0.03320   -0.00076    0.00829    0.00056
AFIX  23
H10I  2    0.413955    0.251956    0.829674    11.00000   -1.20000
H10J  2    0.375930    0.253390    0.878674    11.00000   -1.20000
AFIX   0
C107  1    0.001234    0.319210    0.742478    11.00000    0.03815    0.04629 =
         0.04426    0.00091    0.01532    0.00401
AFIX 137
H10K  2   -0.049621    0.308077    0.721715    11.00000   -1.50000
H10L  2    0.009405    0.309679    0.780293    11.00000   -1.50000
H10M  2    0.040021    0.302906    0.728219    11.00000   -1.50000
AFIX   0
C108  1    0.007181    0.375622    0.738217    11.00000    0.02955    0.03690 =
         0.03225   -0.00360    0.01489    0.00311
C109  1    0.066999    0.402092    0.772440    11.00000    0.02810    0.04605 =
         0.02974   -0.00186    0.01053    0.00625
AFIX  43
H109  2    0.101880    0.384591    0.800920    11.00000   -1.20000
AFIX   0
C110  1    0.076526    0.453462    0.765687    11.00000    0.03220    0.04765 =
         0.03938   -0.00764    0.01040   -0.00659
AFIX  43
H110  2    0.117911    0.471000    0.789289    11.00000   -1.20000
AFIX   0
C111  1    0.025924    0.479328    0.724649    11.00000    0.05530    0.03876 =
         0.05239    0.00123    0.00638   -0.00418
AFIX  43
H111  2    0.032575    0.514598    0.719621    11.00000   -1.20000
AFIX   0
C112  1   -0.034162    0.453643    0.691121    11.00000    0.05551    0.04085 =
         0.04535    0.00177   -0.00680    0.00618
AFIX  43
H112  2   -0.069298    0.471405    0.663004    11.00000   -1.20000
AFIX   0
C113  1   -0.044061    0.402219    0.697851    11.00000    0.03597    0.03912 =
         0.03587   -0.00771    0.00272    0.00271
AFIX  43
H113  2   -0.086239    0.385047    0.674658    11.00000   -1.20000
AFIX   0
C114  1   -0.125674    0.438874    0.964085    11.00000    0.08413    0.04224 =
         0.05650   -0.00430    0.04002   -0.00730
AFIX 137
H11A  2   -0.119853    0.402270    0.959571    11.00000   -1.50000
H11B  2   -0.179908    0.447066    0.957771    11.00000   -1.50000
H11C  2   -0.097904    0.448803    1.000751    11.00000   -1.50000
AFIX   0
C115  1   -0.093897    0.467323    0.924316    11.00000    0.03947    0.03254 =
         0.04221    0.00137    0.01751    0.00593
C116  1   -0.093230    0.444992    0.875813    11.00000    0.04601    0.03390 =
         0.04734   -0.00552    0.01971    0.00138
AFIX  43
H116  2   -0.112228    0.411436    0.868087    11.00000   -1.20000
AFIX   0
C117  1   -0.065386    0.470753    0.838548    11.00000    0.04133    0.05251 =
         0.03936   -0.00514    0.01699    0.00119
AFIX  43
H117  2   -0.064713    0.454733    0.805732    11.00000   -1.20000
AFIX   0
C118  1   -0.038635    0.519617    0.848987    11.00000    0.04100    0.05671 =
         0.04201    0.00711    0.01681   -0.00413
AFIX  43
H118  2   -0.020045    0.537564    0.823252    11.00000   -1.20000
AFIX   0
C119  1   -0.038944    0.542506    0.897192    11.00000    0.04957    0.03748 =
         0.05521   -0.00170    0.01604   -0.00803
AFIX  43
H119  2   -0.020743    0.576291    0.904470    11.00000   -1.20000
AFIX   0
C120  1   -0.065704    0.516280    0.934786    11.00000    0.04504    0.03663 =
         0.04315   -0.00596    0.01790    0.00271
AFIX  43
H120  2   -0.064747    0.531967    0.968077    11.00000   -1.20000
AFIX   0
C121  1    0.506156    0.586345    0.609521    11.00000    0.06615    0.06722 =
         0.07904   -0.00101    0.00795   -0.01927
AFIX 137
H12C  2    0.458226    0.579301    0.618517    11.00000   -1.50000
H12D  2    0.540517    0.557178    0.619645    11.00000   -1.50000
H12E  2    0.495582    0.592384    0.570755    11.00000   -1.50000
AFIX   0
C122  1    0.541806    0.630898    0.638532    11.00000    0.04277    0.04760 =
         0.04687    0.00062    0.00689    0.00293
C123  1    0.604647    0.654202    0.628038    11.00000    0.04686    0.05779 =
         0.06714   -0.00639    0.02886   -0.00666
AFIX  43
H123  2    0.624713    0.640963    0.600506    11.00000   -1.20000
AFIX   0
C124  1    0.638065    0.695564    0.656329    11.00000    0.06005    0.05589 =
         0.07426   -0.00644    0.02492   -0.00348
AFIX  43
H124  2    0.681657    0.709953    0.648468    11.00000   -1.20000
AFIX   0
C125  1    0.611562    0.716880    0.695123    11.00000    0.07906    0.04211 =
         0.05688   -0.00281    0.01534   -0.00890
AFIX  43
H125  2    0.635449    0.745852    0.714473    11.00000   -1.20000
AFIX   0
C126  1    0.548119    0.694839    0.705619    11.00000    0.08226    0.04561 =
         0.07531    0.00415    0.04229   -0.00068
AFIX  43
H126  2    0.527929    0.709468    0.732442    11.00000   -1.20000
AFIX   0
C127  1    0.512918    0.652074    0.678315    11.00000    0.05632    0.05204 =
         0.05799    0.00959    0.03234    0.01188
AFIX  43
H127  2    0.469791    0.637501    0.686661    11.00000   -1.20000
AFIX   0
C128  1    0.150285    0.213016    0.659153    11.00000    0.05344    0.05691 =
         0.05800   -0.00195    0.01737   -0.02043
AFIX 137
H12F  2    0.195127    0.201970    0.687448    11.00000   -1.50000
H12G  2    0.129922    0.244310    0.670444    11.00000   -1.50000
H12H  2    0.164949    0.219335    0.625933    11.00000   -1.50000
AFIX   0
C129  1    0.090484    0.172426    0.649426    11.00000    0.03161    0.03850 =
         0.03963    0.00469    0.00686   -0.00296
C130  1    0.071447    0.145825    0.602114    11.00000    0.05017    0.06225 =
         0.04473   -0.00828    0.02391   -0.01196
AFIX  43
H130  2    0.096603    0.153280    0.575266    11.00000   -1.20000
AFIX   0
C131  1    0.015956    0.108095    0.592654    11.00000    0.06749    0.06142 =
         0.05189   -0.01881    0.02254   -0.02270
AFIX  43
H131  2    0.002722    0.090604    0.559229    11.00000   -1.20000
AFIX   0
C132  1   -0.019896    0.095994    0.631597    11.00000    0.04728    0.04600 =
         0.05270   -0.00290    0.01415   -0.01518
AFIX  43
H132  2   -0.055913    0.069054    0.626060    11.00000   -1.20000
AFIX   0
C133  1   -0.002780    0.123457    0.678519    11.00000    0.04191    0.06237 =
         0.04361   -0.00117    0.01529   -0.01535
AFIX  43
H133  2   -0.029009    0.116565    0.704893    11.00000   -1.20000
AFIX   0
C134  1    0.052086    0.160926    0.687731    11.00000    0.04670    0.05783 =
         0.03748   -0.00926    0.01540   -0.01284
AFIX  43
H134  2    0.063871    0.179167    0.720696    11.00000   -1.20000
AFIX   0
C135  1    1.041809    0.472579    0.538086    11.00000    0.12026
C136  1    1.019997    0.453893    0.489227    11.00000    0.12111
AFIX  43
H136  2    1.036715    0.420475    0.484453    11.00000   -1.20000
AFIX   0
C137  1    0.977980    0.476336    0.446791    11.00000    0.14978
AFIX  43
H137  2    0.962484    0.462154    0.411679    11.00000   -1.20000
AFIX   0
C138  1    1.088272    0.454602    0.584724    10.50000    0.12950
AFIX 137
H13C  2    1.069672    0.421428    0.592848    10.50000   -1.50000
H13D  2    1.088538    0.478365    0.613970    10.50000   -1.50000
H13E  2    1.140209    0.451011    0.581083    10.50000   -1.50000
AFIX   0
HKLF 4


REM  E:\DJ117\DJ117_a.res in P2(1)/n
REM R1 =  0.0679 for   18619 Fo > 4sig(Fo)  and  0.0774 for all   22115 data
REM   1302 parameters refined using      3 restraints

END

WGHT      0.0793     14.0146

REM Highest difference peak  1.047,  deepest hole -0.652,  1-sigma level  0.056
Q1    1   0.9922  0.4784  0.4708  11.00000  0.05    1.05
Q2    1   1.0599  0.4845  0.5723  11.00000  0.05    0.92
Q3    1   0.5039  0.3621  0.7311  11.00000  0.05    0.72
Q4    1   1.0379  0.4582  0.5194  11.00000  0.05    0.69
Q5    1   0.6099  0.5294  0.7597  11.00000  0.05    0.66
Q6    1   0.0633  0.5232  0.6989  11.00000  0.05    0.62
Q7    1   0.7482  0.4675  0.7766  11.00000  0.05    0.58
Q8    1   0.5489  0.6120  0.6024  11.00000  0.05    0.53
Q9    1   0.9770  0.4543  0.4196  11.00000  0.05    0.53
Q10   1   0.4971  0.6077  0.6395  11.00000  0.05    0.52
Q11   1   0.6217  0.4959  0.7175  11.00000  0.05    0.51
Q12   1   0.7366  0.5036  0.8221  11.00000  0.05    0.49
Q13   1   0.5930  0.6796  0.6568  11.00000  0.05    0.44
Q14   1   0.0805  0.1090  0.6175  11.00000  0.05    0.33
Q15   1   0.3005  0.2985  0.8089  11.00000  0.05    0.31
Q16   1   0.5333  0.7285  0.7307  11.00000  0.05    0.31
Q17   1   0.7121  0.4075  0.6306  11.00000  0.05    0.29
Q18   1   0.7352  0.2910  0.9013  11.00000  0.05    0.27
Q19   1   0.3947  0.3815  0.4995  11.00000  0.05    0.27
Q20   1   0.3241  0.3417  0.7977  11.00000  0.05    0.27
;
_shelx_res_checksum              84596
####################################################################### 
# 
# This file contains crystal structure data downloaded from the 
# Cambridge Structural Database (CSD) hosted by the Cambridge 
# Crystallographic Data Centre (CCDC).
# 
# Full information about CCDC data access policies and citation 
# guidelines are available at http://www.ccdc.cam.ac.uk/access/V1 
# 
# Audit and citation data items may have been added by the CCDC. 
# Please retain this information to preserve the provenance of 
# this file and to allow appropriate attribution of the data. 
# 
#######################################################################

data_Cj1404
_database_code_depnum_ccdc_archive 'CCDC 1983491'
loop_
_audit_author_name
_audit_author_address
'Cameron Jones'
;Monash University
Australia
;
_audit_update_record             
;
2020-02-12 deposited with the CCDC.	2020-03-06 downloaded from the CCDC.
;

_audit_creation_method           SHELXL-2016/6
_shelx_SHELXL_version_number     2016/6
_chemical_name_systematic        ?
_chemical_name_common            ?
_chemical_melting_point          ?
_chemical_formula_moiety         ?
_chemical_formula_sum            'C117 H144 Mg4 N12 O4'
_chemical_formula_weight         1879.67

loop_
_atom_type_symbol
_atom_type_description
_atom_type_scat_dispersion_real
_atom_type_scat_dispersion_imag
_atom_type_scat_source
C C 0.0181 0.0091 'International Tables Vol C Tables 4.2.6.8 and 6.1.1.4'
H H 0.0000 0.0000 'International Tables Vol C Tables 4.2.6.8 and 6.1.1.4'
N N 0.0311 0.0180 'International Tables Vol C Tables 4.2.6.8 and 6.1.1.4'
O O 0.0492 0.0322 'International Tables Vol C Tables 4.2.6.8 and 6.1.1.4'
Mg Mg 0.1719 0.1771 'International Tables Vol C Tables 4.2.6.8 and 6.1.1.4'

_space_group_crystal_system      triclinic
_space_group_IT_number           2
_space_group_name_H-M_alt        'P -1'
_space_group_name_Hall           '-P 1'

_shelx_space_group_comment       
;
The symmetry employed for this shelxl refinement is uniquely defined
by the following loop, which should always be used as a source of
symmetry information in preference to the above space-group names.
They are only intended as comments.
;

loop_
_space_group_symop_operation_xyz
'x, y, z'
'-x, -y, -z'

_cell_length_a                   15.1058(2)
_cell_length_b                   19.0783(2)
_cell_length_c                   20.0582(2)
_cell_angle_alpha                85.7620(10)
_cell_angle_beta                 88.9090(10)
_cell_angle_gamma                66.9980(10)
_cell_volume                     5306.17(11)
_cell_formula_units_Z            2
_cell_measurement_temperature    123(2)
_cell_measurement_reflns_used    35359
_cell_measurement_theta_min      3.7770
_cell_measurement_theta_max      76.6240

_exptl_crystal_description       block
_exptl_crystal_colour            colorless
_exptl_crystal_density_meas      ?
_exptl_crystal_density_method    ?
_exptl_crystal_density_diffrn    1.176
_exptl_crystal_F_000             2020
_exptl_transmission_factor_min   ?
_exptl_transmission_factor_max   ?
_exptl_crystal_size_max          0.250
_exptl_crystal_size_mid          0.220
_exptl_crystal_size_min          0.200
_exptl_absorpt_coefficient_mu    0.767
_shelx_estimated_absorpt_T_min   0.831
_shelx_estimated_absorpt_T_max   0.862
_exptl_absorpt_correction_type   multi-scan
_exptl_absorpt_correction_T_min  0.93857
_exptl_absorpt_correction_T_max  1.00000
_exptl_absorpt_process_details   
;
CrysAlisPro 1.171.39.46 (Rigaku Oxford Diffraction, 2018)
Empirical absorption correction using spherical harmonics,
 implemented in SCALE3 ABSPACK scaling algorithm.
;
_exptl_absorpt_special_details   ?
_diffrn_ambient_temperature      123(2)
_diffrn_radiation_wavelength     1.54184
_diffrn_radiation_type           CuK\a
_diffrn_source                   'micro-focus sealed X-ray tube'
_diffrn_measurement_device_type  'XtaLAB Synergy, Dualflex, HyPix'
_diffrn_measurement_method       ?
_diffrn_detector_area_resol_mean ?
_diffrn_reflns_number            100505
_diffrn_reflns_av_unetI/netI     0.0442
_diffrn_reflns_av_R_equivalents  0.0670
_diffrn_reflns_limit_h_min       -18
_diffrn_reflns_limit_h_max       18
_diffrn_reflns_limit_k_min       -18
_diffrn_reflns_limit_k_max       23
_diffrn_reflns_limit_l_min       -24
_diffrn_reflns_limit_l_max       24
_diffrn_reflns_theta_min         6.362
_diffrn_reflns_theta_max         69.000
_diffrn_reflns_theta_full        67.684
_diffrn_measured_fraction_theta_max 0.997
_diffrn_measured_fraction_theta_full 0.998
_diffrn_reflns_Laue_measured_fraction_max 0.997
_diffrn_reflns_Laue_measured_fraction_full 0.998
_diffrn_reflns_point_group_measured_fraction_max 0.997
_diffrn_reflns_point_group_measured_fraction_full 0.998
_reflns_number_total             19711
_reflns_number_gt                16809
_reflns_threshold_expression     'I > 2\s(I)'
_reflns_Friedel_coverage         0.000
_reflns_Friedel_fraction_max     .
_reflns_Friedel_fraction_full    .

_reflns_special_details          
;
 Reflections were merged by SHELXL according to the crystal
 class for the calculation of statistics and refinement.
 
 _reflns_Friedel_fraction is defined as the number of unique
 Friedel pairs measured divided by the number that would be
 possible theoretically, ignoring centric projections and
 systematic absences.
;

_computing_data_collection       'CrysAlisPro 1.171.39.46 (Rigaku OD, 2018)'
_computing_cell_refinement       'CrysAlisPro 1.171.39.46 (Rigaku OD, 2018)'
_computing_data_reduction        'CrysAlisPro 1.171.39.46 (Rigaku OD, 2018)'
_computing_structure_solution    'SHELXT 2014/5 (Sheldrick, 2014)'
_computing_structure_refinement  'SHELXL-2016/6 (Sheldrick, 2016)'
_computing_molecular_graphics    xseed
_computing_publication_material  Ciftab
_refine_special_details          ?
_refine_ls_structure_factor_coef Fsqd
_refine_ls_matrix_type           full
_refine_ls_weighting_scheme      calc
_refine_ls_weighting_details     
'w=1/[\s^2^(Fo^2^)+(0.1092P)^2^+2.3820P] where P=(Fo^2^+2Fc^2^)/3'
_atom_sites_solution_primary     ?
_atom_sites_solution_secondary   ?
_atom_sites_solution_hydrogens   geom
_refine_ls_hydrogen_treatment    constr
_refine_ls_extinction_method     none
_refine_ls_extinction_coef       .
_refine_ls_number_reflns         19711
_refine_ls_number_parameters     1271
_refine_ls_number_restraints     0
_refine_ls_R_factor_all          0.0672
_refine_ls_R_factor_gt           0.0593
_refine_ls_wR_factor_ref         0.1771
_refine_ls_wR_factor_gt          0.1696
_refine_ls_goodness_of_fit_ref   1.026
_refine_ls_restrained_S_all      1.026
_refine_ls_shift/su_max          0.002
_refine_ls_shift/su_mean         0.000

loop_
_atom_site_label
_atom_site_type_symbol
_atom_site_fract_x
_atom_site_fract_y
_atom_site_fract_z
_atom_site_U_iso_or_equiv
_atom_site_adp_type
_atom_site_occupancy
_atom_site_site_symmetry_order
_atom_site_calc_flag
_atom_site_refinement_flags_posn
_atom_site_refinement_flags_adp
_atom_site_refinement_flags_occupancy
_atom_site_disorder_assembly
_atom_site_disorder_group
Mg1 Mg 0.45767(4) 1.08566(3) 0.96746(3) 0.02896(15) Uani 1 1 d . . . . .
O1 O 0.52757(10) 0.97730(7) 0.94462(7) 0.0351(3) Uani 1 1 d . . . . .
N1 N 0.51754(12) 1.13549(9) 0.89386(9) 0.0315(4) Uani 1 1 d . . . . .
C1 C 0.52499(16) 1.25679(12) 0.85229(12) 0.0391(5) Uani 1 1 d . . . . .
H1A H 0.581401 1.247134 0.880495 0.059 Uiso 1 1 calc R U . . .
H1B H 0.482642 1.311023 0.851289 0.059 Uiso 1 1 calc R U . . .
H1C H 0.545795 1.243022 0.806797 0.059 Uiso 1 1 calc R U . . .
Mg2 Mg 0.62325(4) 0.71497(3) 0.97545(3) 0.02798(15) Uani 1 1 d . . . . .
O2 O 0.58441(9) 0.82723(7) 0.96639(7) 0.0296(3) Uani 1 1 d . . . . .
N2 N 0.32640(12) 1.13922(9) 0.91435(9) 0.0319(4) Uani 1 1 d . . . . .
C2 C 0.47134(15) 1.20936(11) 0.88044(11) 0.0328(4) Uani 1 1 d . . . . .
Mg3 Mg 0.45521(5) 0.56514(4) 0.55098(3) 0.03191(16) Uani 1 1 d . . . . .
O3 O 0.57132(10) 0.46817(8) 0.53758(8) 0.0369(3) Uani 1 1 d . . . . .
N3 N 0.67822(11) 0.72892(9) 0.87783(9) 0.0299(3) Uani 1 1 d . . . . .
C3 C 0.37096(14) 1.24753(11) 0.89087(11) 0.0340(4) Uani 1 1 d . . . . .
H3 H 0.346663 1.300775 0.896357 0.041 Uiso 1 1 calc R U . . .
Mg4 Mg 0.72937(5) 0.23218(4) 0.45058(4) 0.03870(17) Uani 1 1 d . . . . .
O4 O 0.65820(10) 0.33388(8) 0.48484(7) 0.0345(3) Uani 1 1 d . . . . .
N4 N 0.74562(17) 0.79099(11) 0.68476(10) 0.0483(5) Uani 1 1 d . . . . .
C4 C 0.30362(14) 1.21089(11) 0.89367(11) 0.0325(4) Uani 1 1 d . . . . .
N5 N 0.72028(12) 0.60210(9) 1.00329(9) 0.0307(3) Uani 1 1 d . . . . .
C5 C 0.20303(15) 1.25886(12) 0.86827(12) 0.0395(5) Uani 1 1 d . . . . .
H5A H 0.188061 1.235317 0.830585 0.059 Uiso 1 1 calc R U . . .
H5B H 0.198734 1.310235 0.853540 0.059 Uiso 1 1 calc R U . . .
H5C H 0.156999 1.262167 0.904211 0.059 Uiso 1 1 calc R U . . .
N6 N 0.51856(12) 0.67459(9) 0.95142(9) 0.0321(4) Uani 1 1 d . . . . .
C6 C 0.60936(14) 1.09679(11) 0.86485(11) 0.0331(4) Uani 1 1 d . . . . .
N7 N 0.37504(12) 0.55575(10) 0.63606(9) 0.0341(4) Uani 1 1 d . . . . .
C7 C 0.61656(16) 1.08391(12) 0.79689(11) 0.0372(5) Uani 1 1 d . . . . .
N8 N 0.52431(12) 0.61485(10) 0.60915(9) 0.0339(4) Uani 1 1 d . . . . .
C8 C 0.70601(17) 1.03933(13) 0.77173(13) 0.0444(5) Uani 1 1 d . . . . .
H8 H 0.711094 1.030571 0.725532 0.053 Uiso 1 1 calc R U . . .
N9 N 0.81856(15) 0.22608(11) 0.53476(11) 0.0452(5) Uani 1 1 d . . . . .
C9 C 0.78732(17) 1.00753(14) 0.81159(14) 0.0488(6) Uani 1 1 d . . . . .
N10 N 1.00445(16) 0.26015(13) 0.66832(12) 0.0551(5) Uani 1 1 d . . . . .
C10 C 0.77836(16) 1.02140(13) 0.87874(14) 0.0447(5) Uani 1 1 d . . . . .
H10 H 0.833869 1.000407 0.906796 0.054 Uiso 1 1 calc R U . . .
N11 N 0.69225(16) 0.13841(11) 0.47419(10) 0.0457(5) Uani 1 1 d . . . . .
C11 C 0.69048(15) 1.06518(12) 0.90639(12) 0.0368(5) Uani 1 1 d . . . . .
N12 N 0.84631(14) 0.16573(10) 0.39201(10) 0.0421(4) Uani 1 1 d . . . . .
C12 C 0.52932(19) 1.11456(15) 0.75169(13) 0.0482(5) Uani 1 1 d . . . . .
H12A H 0.473997 1.111281 0.775978 0.072 Uiso 1 1 calc R U . . .
H12B H 0.541539 1.084377 0.712546 0.072 Uiso 1 1 calc R U . . .
H12C H 0.515612 1.167981 0.737119 0.072 Uiso 1 1 calc R U . . .
C13 C 0.8833(2) 0.9588(2) 0.7834(2) 0.0768(10) Uani 1 1 d . . . . .
H13A H 0.872997 0.934311 0.744680 0.115 Uiso 1 1 calc R U . . .
H13B H 0.920581 0.919477 0.817688 0.115 Uiso 1 1 calc R U . . .
H13C H 0.918584 0.990858 0.769589 0.115 Uiso 1 1 calc R U . . .
C14 C 0.68139(17) 1.07775(14) 0.97927(13) 0.0459(5) Uani 1 1 d . . . . .
H14A H 0.652971 1.044304 1.001848 0.069 Uiso 1 1 calc R U . . .
H14B H 0.640044 1.131137 0.985300 0.069 Uiso 1 1 calc R U . . .
H14C H 0.745196 1.066038 0.998474 0.069 Uiso 1 1 calc R U . . .
C15 C 0.25446(14) 1.10790(11) 0.90906(12) 0.0352(4) Uani 1 1 d . . . . .
C16 C 0.18805(14) 1.11510(12) 0.96022(12) 0.0388(5) Uani 1 1 d . . . . .
C17 C 0.12021(15) 1.08271(13) 0.95384(14) 0.0454(6) Uani 1 1 d . . . . .
H17 H 0.074637 1.087647 0.988340 0.054 Uiso 1 1 calc R U . . .
C18 C 0.11732(16) 1.04382(13) 0.89906(15) 0.0483(6) Uani 1 1 d . . . . .
C19 C 0.18480(18) 1.03642(13) 0.84977(14) 0.0482(6) Uani 1 1 d . . . . .
H19 H 0.183909 1.009495 0.811968 0.058 Uiso 1 1 calc R U . . .
C20 C 0.25446(16) 1.06737(12) 0.85379(13) 0.0417(5) Uani 1 1 d . . . . .
C21 C 0.18833(17) 1.15518(14) 1.02163(13) 0.0463(5) Uani 1 1 d . . . . .
H21A H 0.235582 1.119841 1.053919 0.069 Uiso 1 1 calc R U . . .
H21B H 0.124274 1.172863 1.041596 0.069 Uiso 1 1 calc R U . . .
H21C H 0.205300 1.199051 1.009562 0.069 Uiso 1 1 calc R U . . .
C22 C 0.0412(2) 1.01148(17) 0.8933(2) 0.0660(8) Uani 1 1 d . . . . .
H22A H 0.040724 0.980573 0.934483 0.099 Uiso 1 1 calc R U . . .
H22B H 0.055535 0.979505 0.855295 0.099 Uiso 1 1 calc R U . . .
H22C H -0.021896 1.053393 0.886504 0.099 Uiso 1 1 calc R U . . .
C23 C 0.3271(2) 1.05771(16) 0.79952(14) 0.0547(6) Uani 1 1 d . . . . .
H23A H 0.318950 1.025249 0.766517 0.082 Uiso 1 1 calc R U . . .
H23B H 0.392064 1.033780 0.818920 0.082 Uiso 1 1 calc R U . . .
H23C H 0.317841 1.107787 0.777657 0.082 Uiso 1 1 calc R U . . .
C24 C 0.57089(14) 0.93349(11) 0.89524(11) 0.0328(4) Uani 1 1 d . . . . .
H24 H 0.580250 0.955874 0.853213 0.039 Uiso 1 1 calc R U . . .
C25 C 0.60132(13) 0.85683(11) 0.90571(10) 0.0292(4) Uani 1 1 d . . . . .
C26 C 0.65402(13) 0.80354(11) 0.85686(10) 0.0297(4) Uani 1 1 d . . . . .
C27 C 0.67750(16) 0.82540(11) 0.79327(11) 0.0352(4) Uani 1 1 d . . . . .
H27 H 0.662188 0.877907 0.780972 0.042 Uiso 1 1 calc R U . . .
C28 C 0.72289(16) 0.77152(12) 0.74774(11) 0.0358(4) Uani 1 1 d . . . . .
C29 C 0.74579(16) 0.69398(12) 0.76990(11) 0.0366(4) Uani 1 1 d . . . . .
H29 H 0.776050 0.654590 0.740726 0.044 Uiso 1 1 calc R U . . .
C30 C 0.72383(15) 0.67682(11) 0.83349(11) 0.0333(4) Uani 1 1 d . . . . .
H30 H 0.741851 0.624445 0.847733 0.040 Uiso 1 1 calc R U . . .
C31 C 0.7716(2) 0.73711(15) 0.63383(12) 0.0472(6) Uani 1 1 d . . . . .
H31A H 0.834682 0.696552 0.644661 0.071 Uiso 1 1 calc R U . . .
H31B H 0.774451 0.763368 0.590462 0.071 Uiso 1 1 calc R U . . .
H31C H 0.723382 0.714781 0.631742 0.071 Uiso 1 1 calc R U . . .
C32 C 0.7320(2) 0.86897(15) 0.66586(13) 0.0540(6) Uani 1 1 d . . . . .
H32A H 0.663012 0.900762 0.662606 0.081 Uiso 1 1 calc R U . . .
H32B H 0.761924 0.871506 0.622467 0.081 Uiso 1 1 calc R U . . .
H32C H 0.761723 0.887623 0.699655 0.081 Uiso 1 1 calc R U . . .
C33 C 0.79367(17) 0.46670(12) 0.97894(13) 0.0433(5) Uani 1 1 d . . . . .
H33A H 0.856424 0.469955 0.983367 0.065 Uiso 1 1 calc R U . . .
H33B H 0.794189 0.437856 0.940383 0.065 Uiso 1 1 calc R U . . .
H33C H 0.780509 0.440750 1.019584 0.065 Uiso 1 1 calc R U . . .
C34 C 0.71637(14) 0.54621(11) 0.96889(11) 0.0331(4) Uani 1 1 d . . . . .
C35 C 0.64258(15) 0.55485(11) 0.92333(11) 0.0350(4) Uani 1 1 d . . . . .
H35 H 0.658487 0.518204 0.890798 0.042 Uiso 1 1 calc R U . . .
C36 C 0.54838(15) 0.61072(11) 0.91975(11) 0.0338(4) Uani 1 1 d . . . . .
C37 C 0.47748(17) 0.59287(13) 0.87838(13) 0.0423(5) Uani 1 1 d . . . . .
H37A H 0.432896 0.580181 0.908184 0.063 Uiso 1 1 calc R U . . .
H37B H 0.512614 0.549424 0.851939 0.063 Uiso 1 1 calc R U . . .
H37C H 0.441235 0.637514 0.848339 0.063 Uiso 1 1 calc R U . . .
C38 C 0.79334(14) 0.57888(10) 1.05428(11) 0.0322(4) Uani 1 1 d . . . . .
C39 C 0.77784(15) 0.54758(11) 1.11648(11) 0.0366(4) Uani 1 1 d . . . . .
C40 C 0.85009(18) 0.52455(12) 1.16526(12) 0.0430(5) Uani 1 1 d . . . . .
H40 H 0.839042 0.504178 1.207776 0.052 Uiso 1 1 calc R U . . .
C41 C 0.93733(17) 0.53059(13) 1.15341(13) 0.0444(5) Uani 1 1 d . . . . .
C42 C 0.95069(15) 0.56208(12) 1.09144(13) 0.0419(5) Uani 1 1 d . . . . .
H42 H 1.010265 0.566768 1.082815 0.050 Uiso 1 1 calc R U . . .
C43 C 0.88045(15) 0.58713(11) 1.04130(12) 0.0358(4) Uani 1 1 d . . . . .
C44 C 0.68511(17) 0.53755(13) 1.13088(13) 0.0432(5) Uani 1 1 d . . . . .
H44A H 0.632444 0.577887 1.105653 0.065 Uiso 1 1 calc R U . . .
H44B H 0.671793 0.540636 1.178818 0.065 Uiso 1 1 calc R U . . .
H44C H 0.690746 0.487603 1.117529 0.065 Uiso 1 1 calc R U . . .
C45 C 1.0162(2) 0.50277(17) 1.20589(16) 0.0611(7) Uani 1 1 d . . . . .
H45A H 1.052233 0.447681 1.203969 0.092 Uiso 1 1 calc R U . . .
H45B H 0.987791 0.513301 1.250237 0.092 Uiso 1 1 calc R U . . .
H45C H 1.059775 0.529272 1.197516 0.092 Uiso 1 1 calc R U . . .
C46 C 0.89855(16) 0.61998(13) 0.97486(12) 0.0419(5) Uani 1 1 d . . . . .
H46A H 0.959195 0.627195 0.976811 0.063 Uiso 1 1 calc R U . . .
H46B H 0.845734 0.669308 0.963794 0.063 Uiso 1 1 calc R U . . .
H46C H 0.902560 0.584967 0.940483 0.063 Uiso 1 1 calc R U . . .
C47 C 0.41627(14) 0.71223(11) 0.95816(11) 0.0342(4) Uani 1 1 d . . . . .
C48 C 0.36276(15) 0.77629(12) 0.91624(12) 0.0380(5) Uani 1 1 d . . . . .
C49 C 0.26340(17) 0.80945(14) 0.92467(13) 0.0443(5) Uani 1 1 d . . . . .
H49 H 0.226346 0.852709 0.896179 0.053 Uiso 1 1 calc R U . . .
C50 C 0.21694(17) 0.78129(15) 0.97329(13) 0.0476(6) Uani 1 1 d . . . . .
C51 C 0.27148(17) 0.71845(14) 1.01432(13) 0.0451(5) Uani 1 1 d . . . . .
H51 H 0.240632 0.698963 1.048172 0.054 Uiso 1 1 calc R U . . .
C52 C 0.37039(15) 0.68303(12) 1.00732(12) 0.0384(5) Uani 1 1 d . . . . .
C53 C 0.41073(17) 0.80951(14) 0.86401(13) 0.0455(5) Uani 1 1 d . . . . .
H53A H 0.449024 0.832719 0.885816 0.068 Uiso 1 1 calc R U . . .
H53B H 0.361665 0.848518 0.835124 0.068 Uiso 1 1 calc R U . . .
H53C H 0.452811 0.768964 0.836998 0.068 Uiso 1 1 calc R U . . .
C54 C 0.10968(19) 0.8192(2) 0.98340(17) 0.0663(8) Uani 1 1 d . . . . .
H54A H 0.085316 0.780946 1.001038 0.099 Uiso 1 1 calc R U . . .
H54B H 0.077896 0.842639 0.940548 0.099 Uiso 1 1 calc R U . . .
H54C H 0.096245 0.858656 1.015184 0.099 Uiso 1 1 calc R U . . .
C55 C 0.42565(17) 0.61232(13) 1.05148(13) 0.0444(5) Uani 1 1 d . . . . .
H55A H 0.392189 0.613850 1.094022 0.067 Uiso 1 1 calc R U . . .
H55B H 0.490398 0.610153 1.059896 0.067 Uiso 1 1 calc R U . . .
H55C H 0.430296 0.567001 1.029216 0.067 Uiso 1 1 calc R U . . .
C56 C 0.27726(17) 0.61787(13) 0.73073(12) 0.0421(5) Uani 1 1 d . . . . .
H56A H 0.220138 0.611651 0.714553 0.063 Uiso 1 1 calc R U . . .
H56B H 0.257848 0.667319 0.750100 0.063 Uiso 1 1 calc R U . . .
H56C H 0.310252 0.576817 0.764910 0.063 Uiso 1 1 calc R U . . .
C57 C 0.34415(15) 0.61454(12) 0.67334(11) 0.0353(4) Uani 1 1 d . . . . .
C58 C 0.37545(16) 0.67693(12) 0.66550(12) 0.0386(5) Uani 1 1 d . . . . .
H58 H 0.330201 0.726286 0.674337 0.046 Uiso 1 1 calc R U . . .
C59 C 0.46841(15) 0.67010(12) 0.64564(11) 0.0350(4) Uani 1 1 d . . . . .
C60 C 0.50397(17) 0.72811(13) 0.66938(12) 0.0418(5) Uani 1 1 d . . . . .
H60A H 0.549150 0.704843 0.706826 0.063 Uiso 1 1 calc R U . . .
H60B H 0.449253 0.772181 0.684028 0.063 Uiso 1 1 calc R U . . .
H60C H 0.536511 0.744864 0.632668 0.063 Uiso 1 1 calc R U . . .
C61 C 0.34374(15) 0.49458(12) 0.65183(11) 0.0350(4) Uani 1 1 d . . . . .
C62 C 0.40432(15) 0.42861(12) 0.68788(11) 0.0360(4) Uani 1 1 d . . . . .
C63 C 0.37373(17) 0.36905(13) 0.70166(12) 0.0411(5) Uani 1 1 d . . . . .
H63 H 0.415419 0.323846 0.725932 0.049 Uiso 1 1 calc R U . . .
C64 C 0.28459(18) 0.37357(13) 0.68113(12) 0.0420(5) Uani 1 1 d . . . . .
C65 C 0.22563(17) 0.43955(14) 0.64509(12) 0.0418(5) Uani 1 1 d . . . . .
H65 H 0.164104 0.443597 0.630816 0.050 Uiso 1 1 calc R U . . .
C66 C 0.25342(16) 0.50032(13) 0.62901(11) 0.0382(5) Uani 1 1 d . . . . .
C67 C 0.50113(17) 0.42213(14) 0.71263(13) 0.0445(5) Uani 1 1 d . . . . .
H67A H 0.534541 0.371727 0.735896 0.067 Uiso 1 1 calc R U . . .
H67B H 0.492182 0.461795 0.743493 0.067 Uiso 1 1 calc R U . . .
H67C H 0.539545 0.428642 0.674571 0.067 Uiso 1 1 calc R U . . .
C68 C 0.2525(2) 0.30897(16) 0.69701(15) 0.0560(6) Uani 1 1 d . . . . .
H68A H 0.194423 0.326624 0.724303 0.084 Uiso 1 1 calc R U . . .
H68B H 0.303646 0.266806 0.721750 0.084 Uiso 1 1 calc R U . . .
H68C H 0.238444 0.291367 0.655339 0.084 Uiso 1 1 calc R U . . .
C69 C 0.18816(17) 0.56949(14) 0.58765(13) 0.0468(5) Uani 1 1 d . . . . .
H69A H 0.127290 0.564482 0.579205 0.070 Uiso 1 1 calc R U . . .
H69B H 0.218946 0.573938 0.544996 0.070 Uiso 1 1 calc R U . . .
H69C H 0.175653 0.615215 0.611757 0.070 Uiso 1 1 calc R U . . .
C70 C 0.62450(15) 0.59773(11) 0.60533(11) 0.0336(4) Uani 1 1 d . . . . .
C71 C 0.68580(16) 0.56333(12) 0.66052(11) 0.0358(4) Uani 1 1 d . . . . .
C72 C 0.78490(16) 0.54176(13) 0.65261(12) 0.0407(5) Uani 1 1 d . . . . .
H72 H 0.826366 0.518484 0.689974 0.049 Uiso 1 1 calc R U . . .
C73 C 0.82452(17) 0.55325(14) 0.59204(13) 0.0444(5) Uani 1 1 d . . . . .
C74 C 0.76255(17) 0.58596(14) 0.53757(12) 0.0428(5) Uani 1 1 d . . . . .
H74 H 0.788602 0.593917 0.495582 0.051 Uiso 1 1 calc R U . . .
C75 C 0.66350(16) 0.60733(12) 0.54291(11) 0.0373(5) Uani 1 1 d . . . . .
C76 C 0.64784(18) 0.54693(14) 0.72701(12) 0.0426(5) Uani 1 1 d . . . . .
H76A H 0.641585 0.587402 0.756386 0.064 Uiso 1 1 calc R U . . .
H76B H 0.692429 0.497763 0.747373 0.064 Uiso 1 1 calc R U . . .
H76C H 0.584730 0.544917 0.720670 0.064 Uiso 1 1 calc R U . . .
C77 C 0.93134(19) 0.53203(19) 0.58475(16) 0.0605(7) Uani 1 1 d . . . . .
H77A H 0.960947 0.525393 0.629062 0.091 Uiso 1 1 calc R U . . .
H77B H 0.942632 0.572701 0.557845 0.091 Uiso 1 1 calc R U . . .
H77C H 0.959796 0.484218 0.562597 0.091 Uiso 1 1 calc R U . . .
C78 C 0.59889(17) 0.63847(15) 0.48288(12) 0.0445(5) Uani 1 1 d . . . . .
H78A H 0.631572 0.657997 0.448138 0.067 Uiso 1 1 calc R U . . .
H78B H 0.539536 0.679989 0.495420 0.067 Uiso 1 1 calc R U . . .
H78C H 0.583270 0.597811 0.465788 0.067 Uiso 1 1 calc R U . . .
C79 C 0.65444(15) 0.41892(12) 0.56384(11) 0.0357(4) Uani 1 1 d . . . . .
H79 H 0.681475 0.431562 0.601226 0.043 Uiso 1 1 calc R U . . .
C80 C 0.70036(16) 0.35140(12) 0.53774(11) 0.0354(4) Uani 1 1 d . . . . .
C81 C 0.79448(17) 0.29418(13) 0.56006(12) 0.0396(5) Uani 1 1 d . . . . .
C82 C 0.85599(17) 0.30811(13) 0.60390(12) 0.0426(5) Uani 1 1 d . . . . .
H82 H 0.838983 0.357850 0.618671 0.051 Uiso 1 1 calc R U . . .
C83 C 0.94237(18) 0.24925(14) 0.62613(13) 0.0473(5) Uani 1 1 d . . . . .
C84 C 0.9638(2) 0.17701(15) 0.60124(15) 0.0547(6) Uani 1 1 d . . . . .
H84 H 1.020106 0.134415 0.615773 0.066 Uiso 1 1 calc R U . . .
C85 C 0.9025(2) 0.16955(14) 0.55616(15) 0.0552(7) Uani 1 1 d . . . . .
H85 H 0.919775 0.121228 0.538360 0.066 Uiso 1 1 calc R U . . .
C86 C 0.9868(2) 0.33538(17) 0.68755(17) 0.0609(7) Uani 1 1 d . . . . .
H86A H 0.992584 0.367170 0.648399 0.091 Uiso 1 1 calc R U . . .
H86B H 1.033948 0.332311 0.721715 0.091 Uiso 1 1 calc R U . . .
H86C H 0.921821 0.358051 0.705659 0.091 Uiso 1 1 calc R U . . .
C87 C 1.0929(2) 0.19700(17) 0.69061(17) 0.0637(7) Uani 1 1 d . . . . .
H87A H 1.077724 0.154146 0.709407 0.096 Uiso 1 1 calc R U . . .
H87B H 1.124460 0.213484 0.724870 0.096 Uiso 1 1 calc R U . . .
H87C H 1.135971 0.180864 0.652549 0.096 Uiso 1 1 calc R U . . .
C88 C 0.7495(3) 0.00721(16) 0.52679(17) 0.0649(8) Uani 1 1 d . . . . .
H88A H 0.727004 0.025156 0.570971 0.097 Uiso 1 1 calc R U . . .
H88B H 0.810456 -0.037393 0.531642 0.097 Uiso 1 1 calc R U . . .
H88C H 0.701433 -0.006905 0.505674 0.097 Uiso 1 1 calc R U . . .
C89 C 0.7643(2) 0.07035(14) 0.48357(13) 0.0502(6) Uani 1 1 d . . . . .
C90 C 0.8562(2) 0.05043(14) 0.45662(14) 0.0528(6) Uani 1 1 d . . . . .
H90 H 0.901843 0.001754 0.472387 0.063 Uiso 1 1 calc R U . . .
C91 C 0.89143(19) 0.09155(13) 0.40961(13) 0.0478(6) Uani 1 1 d . . . . .
C92 C 0.9862(2) 0.04617(15) 0.37848(16) 0.0596(7) Uani 1 1 d . . . . .
H92A H 0.975044 0.035927 0.332899 0.089 Uiso 1 1 calc R U . . .
H92B H 1.017962 -0.002278 0.405130 0.089 Uiso 1 1 calc R U . . .
H92C H 1.027214 0.075302 0.377150 0.089 Uiso 1 1 calc R U . . .
C93 C 0.5987(2) 0.14228(13) 0.49432(13) 0.0463(5) Uani 1 1 d . . . . .
C94 C 0.5465(2) 0.11419(14) 0.45374(14) 0.0525(6) Uani 1 1 d . . . . .
C95 C 0.4569(2) 0.11893(16) 0.47370(15) 0.0580(7) Uani 1 1 d . . . . .
H95 H 0.421982 0.100101 0.446097 0.070 Uiso 1 1 calc R U . . .
C96 C 0.4153(2) 0.15023(16) 0.53278(15) 0.0580(7) Uani 1 1 d . . . . .
C97 C 0.4689(2) 0.17633(15) 0.57262(14) 0.0536(6) Uani 1 1 d . . . . .
H97 H 0.442587 0.196955 0.613629 0.064 Uiso 1 1 calc R U . . .
C98 C 0.5591(2) 0.17322(14) 0.55450(13) 0.0489(6) Uani 1 1 d . . . . .
C99 C 0.5889(2) 0.07737(17) 0.39037(15) 0.0613(7) Uani 1 1 d . . . . .
H99A H 0.616251 0.021737 0.399070 0.092 Uiso 1 1 calc R U . . .
H99B H 0.639623 0.094442 0.374865 0.092 Uiso 1 1 calc R U . . .
H99C H 0.538487 0.091978 0.355945 0.092 Uiso 1 1 calc R U . . .
C100 C 0.3155(3) 0.1576(2) 0.55298(18) 0.0729(9) Uani 1 1 d . . . . .
H10G H 0.316261 0.139578 0.600079 0.109 Uiso 1 1 calc R U . . .
H10H H 0.294270 0.126872 0.525193 0.109 Uiso 1 1 calc R U . . .
H10I H 0.271118 0.211286 0.546805 0.109 Uiso 1 1 calc R U . . .
C101 C 0.6137(2) 0.20289(17) 0.59942(14) 0.0560(7) Uani 1 1 d . . . . .
H10D H 0.617600 0.249361 0.577797 0.084 Uiso 1 1 calc R U . . .
H10E H 0.678766 0.164046 0.607540 0.084 Uiso 1 1 calc R U . . .
H10F H 0.580235 0.214513 0.642061 0.084 Uiso 1 1 calc R U . . .
C102 C 0.88561(16) 0.19441(12) 0.33605(13) 0.0434(5) Uani 1 1 d . . . . .
C103 C 0.94879(17) 0.23127(13) 0.34513(14) 0.0477(6) Uani 1 1 d . . . . .
C104 C 0.98361(18) 0.25903(15) 0.28931(15) 0.0530(6) Uani 1 1 d . . . . .
H104 H 1.025966 0.283993 0.295649 0.064 Uiso 1 1 calc R U . . .
C105 C 0.95935(19) 0.25195(15) 0.22467(15) 0.0545(6) Uani 1 1 d . . . . .
C106 C 0.89803(18) 0.21433(14) 0.21686(14) 0.0501(6) Uani 1 1 d . . . . .
H106 H 0.880475 0.208497 0.173019 0.060 Uiso 1 1 calc R U . . .
C107 C 0.86168(17) 0.18500(13) 0.27145(13) 0.0458(5) Uani 1 1 d . . . . .
C108 C 0.9820(2) 0.23699(16) 0.41437(15) 0.0562(7) Uani 1 1 d . . . . .
H10A H 1.018927 0.185643 0.434734 0.084 Uiso 1 1 calc R U . . .
H10B H 0.925886 0.262551 0.441942 0.084 Uiso 1 1 calc R U . . .
H10C H 1.022585 0.266491 0.411336 0.084 Uiso 1 1 calc R U . . .
C109 C 0.9977(3) 0.2846(2) 0.16534(18) 0.0744(9) Uani 1 1 d . . . . .
H10J H 0.968957 0.340490 0.164041 0.112 Uiso 1 1 calc R U . . .
H10K H 0.981234 0.267744 0.124069 0.112 Uiso 1 1 calc R U . . .
H10L H 1.067763 0.266755 0.169453 0.112 Uiso 1 1 calc R U . . .
C110 C 0.7978(2) 0.14294(16) 0.26034(14) 0.0538(6) Uani 1 1 d . . . . .
H11A H 0.765485 0.160342 0.216720 0.081 Uiso 1 1 calc R U . . .
H11B H 0.749496 0.153082 0.295616 0.081 Uiso 1 1 calc R U . . .
H11C H 0.836749 0.088001 0.261444 0.081 Uiso 1 1 calc R U . . .
C111 C 0.8115(2) 0.24931(17) 0.77589(16) 0.0603(7) Uani 1 1 d . . . . .
C112 C 0.7736(2) 0.32565(18) 0.78712(15) 0.0598(7) Uani 1 1 d . . . . .
H112 H 0.712462 0.357723 0.768643 0.072 Uiso 1 1 calc R U . . .
C113 C 0.8232(2) 0.35633(18) 0.82488(18) 0.0682(8) Uani 1 1 d . . . . .
H113 H 0.796510 0.409302 0.831691 0.082 Uiso 1 1 calc R U . . .
C114 C 0.9125(3) 0.30961(19) 0.85305(17) 0.0691(8) Uani 1 1 d . . . . .
H114 H 0.946447 0.330273 0.879651 0.083 Uiso 1 1 calc R U . . .
C115 C 0.9505(2) 0.23365(19) 0.84186(17) 0.0690(8) Uani 1 1 d . . . . .
H115 H 1.011853 0.201291 0.859853 0.083 Uiso 1 1 calc R U . . .
C116 C 0.8991(3) 0.20429(18) 0.80418(18) 0.0712(8) Uani 1 1 d . . . . .
H116 H 0.925278 0.151236 0.797713 0.085 Uiso 1 1 calc R U . . .
C117 C 0.7565(3) 0.2165(2) 0.7344(2) 0.0803(10) Uani 1 1 d . . . . .
H11D H 0.733005 0.184027 0.763484 0.120 Uiso 1 1 calc R U . . .
H11E H 0.799093 0.185991 0.700645 0.120 Uiso 1 1 calc R U . . .
H11F H 0.701863 0.258159 0.712256 0.120 Uiso 1 1 calc R U . . .

loop_
_atom_site_aniso_label
_atom_site_aniso_U_11
_atom_site_aniso_U_22
_atom_site_aniso_U_33
_atom_site_aniso_U_23
_atom_site_aniso_U_13
_atom_site_aniso_U_12
Mg1 0.0257(3) 0.0205(3) 0.0400(4) -0.0055(3) 0.0002(3) -0.0077(2)
O1 0.0381(8) 0.0212(6) 0.0430(8) -0.0076(6) 0.0033(6) -0.0077(6)
N1 0.0266(8) 0.0251(8) 0.0411(9) -0.0045(7) 0.0013(7) -0.0080(6)
C1 0.0350(11) 0.0291(10) 0.0539(13) -0.0037(9) 0.0033(9) -0.0134(9)
Mg2 0.0257(3) 0.0204(3) 0.0382(3) -0.0043(2) -0.0007(3) -0.0090(2)
O2 0.0297(7) 0.0213(6) 0.0381(7) -0.0051(5) -0.0002(5) -0.0097(5)
N2 0.0266(8) 0.0248(8) 0.0446(10) -0.0059(7) -0.0027(7) -0.0097(6)
C2 0.0336(10) 0.0270(10) 0.0385(11) -0.0055(8) -0.0001(8) -0.0120(8)
Mg3 0.0314(3) 0.0308(3) 0.0358(4) -0.0078(3) -0.0004(3) -0.0136(3)
O3 0.0325(7) 0.0347(7) 0.0433(8) -0.0127(6) -0.0020(6) -0.0111(6)
N3 0.0285(8) 0.0224(8) 0.0384(9) -0.0061(7) 0.0001(7) -0.0089(6)
C3 0.0308(10) 0.0226(9) 0.0472(12) -0.0042(8) -0.0019(8) -0.0085(8)
Mg4 0.0416(4) 0.0293(3) 0.0463(4) -0.0069(3) -0.0056(3) -0.0141(3)
O4 0.0386(8) 0.0305(7) 0.0364(7) -0.0059(6) -0.0047(6) -0.0150(6)
N4 0.0753(14) 0.0366(10) 0.0389(10) -0.0094(8) 0.0105(10) -0.0278(10)
C4 0.0286(10) 0.0265(9) 0.0414(11) -0.0088(8) -0.0013(8) -0.0083(8)
N5 0.0290(8) 0.0223(8) 0.0402(9) -0.0040(7) -0.0011(7) -0.0091(6)
C5 0.0335(11) 0.0283(10) 0.0540(13) -0.0037(9) -0.0061(9) -0.0088(8)
N6 0.0291(8) 0.0261(8) 0.0436(9) -0.0053(7) -0.0020(7) -0.0128(7)
C6 0.0303(10) 0.0253(9) 0.0460(11) -0.0061(8) 0.0043(8) -0.0130(8)
N7 0.0342(9) 0.0317(9) 0.0380(9) -0.0044(7) 0.0006(7) -0.0143(7)
C7 0.0390(11) 0.0308(10) 0.0461(12) -0.0067(9) 0.0055(9) -0.0177(9)
N8 0.0349(9) 0.0329(9) 0.0361(9) -0.0074(7) -0.0004(7) -0.0146(7)
C8 0.0476(13) 0.0404(12) 0.0534(14) -0.0161(10) 0.0137(11) -0.0244(10)
N9 0.0496(11) 0.0296(9) 0.0529(12) -0.0039(8) -0.0154(9) -0.0108(8)
C9 0.0360(12) 0.0420(12) 0.0738(17) -0.0250(12) 0.0151(11) -0.0180(10)
N10 0.0477(12) 0.0496(12) 0.0676(14) -0.0060(10) -0.0162(10) -0.0175(10)
C10 0.0293(10) 0.0375(11) 0.0680(16) -0.0146(11) 0.0021(10) -0.0118(9)
N11 0.0593(12) 0.0341(10) 0.0485(11) -0.0038(8) -0.0077(9) -0.0228(9)
C11 0.0312(10) 0.0275(10) 0.0527(13) -0.0111(9) 0.0019(9) -0.0110(8)
N12 0.0448(10) 0.0306(9) 0.0487(11) -0.0067(8) -0.0080(8) -0.0115(8)
C12 0.0500(14) 0.0503(14) 0.0448(13) -0.0043(11) -0.0011(10) -0.0198(11)
C13 0.0431(15) 0.084(2) 0.104(3) -0.051(2) 0.0223(16) -0.0184(15)
C14 0.0353(11) 0.0433(12) 0.0533(14) -0.0124(10) -0.0084(10) -0.0071(10)
C15 0.0268(9) 0.0229(9) 0.0551(13) -0.0032(9) -0.0081(9) -0.0085(7)
C16 0.0251(9) 0.0299(10) 0.0593(14) -0.0054(9) -0.0022(9) -0.0078(8)
C17 0.0255(10) 0.0351(11) 0.0744(17) -0.0038(11) -0.0018(10) -0.0105(9)
C18 0.0294(11) 0.0330(11) 0.0821(18) -0.0034(11) -0.0111(11) -0.0113(9)
C19 0.0483(13) 0.0327(11) 0.0670(16) -0.0099(11) -0.0163(12) -0.0177(10)
C20 0.0387(11) 0.0313(11) 0.0555(14) -0.0078(10) -0.0060(10) -0.0131(9)
C21 0.0349(11) 0.0448(13) 0.0605(15) -0.0124(11) 0.0068(10) -0.0157(10)
C22 0.0424(14) 0.0504(15) 0.112(3) -0.0082(15) -0.0131(15) -0.0247(12)
C23 0.0603(16) 0.0517(15) 0.0592(16) -0.0194(12) -0.0007(12) -0.0270(13)
C24 0.0323(10) 0.0256(9) 0.0397(11) -0.0054(8) 0.0012(8) -0.0100(8)
C25 0.0262(9) 0.0239(9) 0.0377(10) -0.0038(8) -0.0022(8) -0.0097(7)
C26 0.0276(9) 0.0239(9) 0.0393(10) -0.0054(8) -0.0035(8) -0.0111(7)
C27 0.0420(11) 0.0248(9) 0.0401(11) -0.0044(8) -0.0016(9) -0.0140(8)
C28 0.0425(11) 0.0322(10) 0.0371(11) -0.0059(8) 0.0008(9) -0.0187(9)
C29 0.0416(11) 0.0290(10) 0.0410(11) -0.0115(8) 0.0038(9) -0.0141(9)
C30 0.0355(10) 0.0234(9) 0.0412(11) -0.0070(8) 0.0026(8) -0.0110(8)
C31 0.0638(15) 0.0484(13) 0.0380(12) -0.0125(10) 0.0081(11) -0.0299(12)
C32 0.086(2) 0.0436(13) 0.0420(13) -0.0026(10) 0.0047(13) -0.0362(13)
C33 0.0394(12) 0.0254(10) 0.0620(15) -0.0114(10) -0.0008(10) -0.0079(9)
C34 0.0321(10) 0.0228(9) 0.0447(11) -0.0058(8) 0.0050(8) -0.0107(8)
C35 0.0376(11) 0.0260(9) 0.0449(12) -0.0111(8) 0.0042(9) -0.0148(8)
C36 0.0350(10) 0.0294(10) 0.0417(11) -0.0063(8) -0.0003(8) -0.0169(8)
C37 0.0402(11) 0.0380(11) 0.0540(13) -0.0157(10) -0.0027(10) -0.0188(10)
C38 0.0302(9) 0.0188(9) 0.0435(11) -0.0054(8) -0.0028(8) -0.0043(7)
C39 0.0374(11) 0.0227(9) 0.0457(12) -0.0058(8) -0.0004(9) -0.0068(8)
C40 0.0497(13) 0.0296(11) 0.0435(12) -0.0025(9) -0.0045(10) -0.0085(9)
C41 0.0411(12) 0.0304(11) 0.0530(14) -0.0072(10) -0.0108(10) -0.0034(9)
C42 0.0292(10) 0.0306(10) 0.0616(15) -0.0105(10) -0.0046(10) -0.0054(8)
C43 0.0299(10) 0.0247(9) 0.0497(12) -0.0083(9) -0.0007(9) -0.0063(8)
C44 0.0447(12) 0.0366(11) 0.0488(13) -0.0016(10) 0.0047(10) -0.0168(10)
C45 0.0580(16) 0.0522(15) 0.0640(17) -0.0052(13) -0.0220(13) -0.0104(12)
C46 0.0337(11) 0.0368(11) 0.0547(14) -0.0060(10) 0.0027(10) -0.0127(9)
C47 0.0295(10) 0.0299(10) 0.0472(12) -0.0104(9) -0.0019(8) -0.0144(8)
C48 0.0327(10) 0.0342(11) 0.0497(12) -0.0069(9) -0.0077(9) -0.0149(9)
C49 0.0363(11) 0.0414(12) 0.0536(14) -0.0058(10) -0.0087(10) -0.0126(10)
C50 0.0327(11) 0.0518(14) 0.0573(15) -0.0128(11) 0.0004(10) -0.0139(10)
C51 0.0371(11) 0.0462(13) 0.0556(14) -0.0102(11) 0.0045(10) -0.0193(10)
C52 0.0346(11) 0.0335(11) 0.0511(13) -0.0099(9) -0.0001(9) -0.0166(9)
C53 0.0381(12) 0.0459(13) 0.0530(14) 0.0061(11) -0.0120(10) -0.0179(10)
C54 0.0342(13) 0.079(2) 0.076(2) -0.0090(16) 0.0037(12) -0.0107(13)
C55 0.0423(12) 0.0363(11) 0.0585(14) -0.0027(10) 0.0044(10) -0.0199(10)
C56 0.0422(12) 0.0385(12) 0.0449(12) -0.0062(9) 0.0061(10) -0.0149(10)
C57 0.0318(10) 0.0337(10) 0.0387(11) -0.0037(9) -0.0006(8) -0.0107(8)
C58 0.0399(11) 0.0299(10) 0.0452(12) -0.0088(9) 0.0016(9) -0.0119(9)
C59 0.0382(11) 0.0325(10) 0.0354(10) -0.0053(8) -0.0017(8) -0.0146(9)
C60 0.0438(12) 0.0352(11) 0.0489(13) -0.0120(10) -0.0005(10) -0.0163(10)
C61 0.0343(10) 0.0346(11) 0.0373(11) -0.0070(8) 0.0042(8) -0.0142(9)
C62 0.0366(11) 0.0366(11) 0.0370(11) -0.0048(9) -0.0004(9) -0.0162(9)
C63 0.0460(12) 0.0381(11) 0.0411(12) -0.0009(9) 0.0005(10) -0.0187(10)
C64 0.0487(13) 0.0437(12) 0.0414(12) -0.0068(10) 0.0056(10) -0.0260(10)
C65 0.0388(11) 0.0511(13) 0.0425(12) -0.0074(10) 0.0034(9) -0.0244(10)
C66 0.0350(11) 0.0404(11) 0.0413(11) -0.0062(9) 0.0027(9) -0.0165(9)
C67 0.0406(12) 0.0420(12) 0.0518(13) 0.0040(10) -0.0069(10) -0.0181(10)
C68 0.0671(17) 0.0577(16) 0.0574(15) -0.0017(12) 0.0026(13) -0.0403(14)
C69 0.0377(12) 0.0480(13) 0.0550(14) 0.0006(11) -0.0058(10) -0.0174(10)
C70 0.0349(10) 0.0287(10) 0.0407(11) -0.0095(8) -0.0013(8) -0.0150(8)
C71 0.0407(11) 0.0302(10) 0.0399(11) -0.0095(8) -0.0021(9) -0.0162(9)
C72 0.0383(11) 0.0385(11) 0.0463(12) -0.0096(9) -0.0072(9) -0.0144(9)
C73 0.0368(12) 0.0462(13) 0.0527(14) -0.0159(10) -0.0002(10) -0.0168(10)
C74 0.0417(12) 0.0467(13) 0.0446(12) -0.0125(10) 0.0053(10) -0.0209(10)
C75 0.0420(11) 0.0356(11) 0.0386(11) -0.0092(9) 0.0006(9) -0.0188(9)
C76 0.0477(13) 0.0438(12) 0.0407(12) -0.0023(10) -0.0061(10) -0.0227(10)
C77 0.0381(13) 0.0757(19) 0.0660(17) -0.0161(14) 0.0031(12) -0.0187(13)
C78 0.0432(12) 0.0510(13) 0.0404(12) -0.0032(10) 0.0004(10) -0.0196(10)
C79 0.0362(11) 0.0374(11) 0.0368(11) -0.0050(9) -0.0055(8) -0.0173(9)
C80 0.0407(11) 0.0328(10) 0.0358(11) -0.0027(8) -0.0061(9) -0.0173(9)
C81 0.0423(12) 0.0358(11) 0.0424(12) -0.0032(9) -0.0031(9) -0.0168(9)
C82 0.0421(12) 0.0374(11) 0.0498(13) -0.0082(10) -0.0020(10) -0.0161(10)
C83 0.0433(13) 0.0451(13) 0.0536(14) -0.0020(11) -0.0098(11) -0.0170(10)
C84 0.0535(15) 0.0391(13) 0.0649(17) -0.0011(11) -0.0188(12) -0.0106(11)
C85 0.0592(16) 0.0345(12) 0.0650(17) -0.0063(11) -0.0167(13) -0.0094(11)
C86 0.0489(14) 0.0587(16) 0.0779(19) -0.0172(14) -0.0126(13) -0.0212(13)
C87 0.0458(14) 0.0600(17) 0.082(2) -0.0006(15) -0.0197(14) -0.0172(13)
C88 0.082(2) 0.0404(14) 0.0744(19) 0.0083(13) -0.0129(16) -0.0283(14)
C89 0.0682(17) 0.0334(12) 0.0524(14) 0.0009(10) -0.0145(12) -0.0237(11)
C90 0.0670(17) 0.0291(11) 0.0597(15) 0.0001(10) -0.0148(13) -0.0159(11)
C91 0.0511(14) 0.0320(11) 0.0566(14) -0.0100(10) -0.0114(11) -0.0104(10)
C92 0.0596(16) 0.0351(13) 0.0742(19) -0.0076(12) -0.0039(14) -0.0068(11)
C93 0.0623(15) 0.0352(11) 0.0474(13) 0.0015(10) -0.0066(11) -0.0261(11)
C94 0.0726(17) 0.0407(13) 0.0516(14) -0.0036(11) -0.0082(12) -0.0296(12)
C95 0.0683(17) 0.0536(15) 0.0647(17) -0.0030(13) -0.0123(14) -0.0371(14)
C96 0.0729(18) 0.0548(16) 0.0591(16) -0.0007(13) -0.0044(14) -0.0393(14)
C97 0.0709(17) 0.0507(14) 0.0497(14) -0.0015(11) 0.0003(12) -0.0354(13)
C98 0.0683(16) 0.0420(13) 0.0454(13) 0.0006(10) -0.0060(12) -0.0317(12)
C99 0.080(2) 0.0498(15) 0.0610(17) -0.0126(13) -0.0087(14) -0.0302(14)
C100 0.078(2) 0.082(2) 0.077(2) -0.0082(17) 0.0005(17) -0.0510(19)
C101 0.0777(19) 0.0601(16) 0.0463(14) -0.0038(12) -0.0024(13) -0.0441(15)
C102 0.0372(11) 0.0305(11) 0.0569(14) -0.0071(10) -0.0037(10) -0.0061(9)
C103 0.0389(12) 0.0362(12) 0.0636(16) -0.0079(11) -0.0059(11) -0.0088(10)
C104 0.0407(13) 0.0426(13) 0.0745(18) -0.0114(12) 0.0039(12) -0.0138(10)
C105 0.0458(13) 0.0458(14) 0.0663(17) -0.0110(12) 0.0108(12) -0.0110(11)
C106 0.0467(13) 0.0433(13) 0.0543(14) -0.0130(11) 0.0058(11) -0.0098(11)
C107 0.0405(12) 0.0367(12) 0.0544(14) -0.0121(10) -0.0008(10) -0.0073(9)
C108 0.0493(14) 0.0505(15) 0.0718(18) -0.0079(13) -0.0115(13) -0.0216(12)
C109 0.077(2) 0.072(2) 0.079(2) -0.0130(17) 0.0302(17) -0.0329(17)
C110 0.0535(15) 0.0540(15) 0.0566(15) -0.0181(12) -0.0007(12) -0.0215(12)
C111 0.0670(18) 0.0600(17) 0.0626(17) -0.0003(13) 0.0005(14) -0.0350(14)
C112 0.0555(16) 0.0621(17) 0.0585(16) -0.0069(13) -0.0002(13) -0.0189(13)
C113 0.0701(19) 0.0512(16) 0.078(2) -0.0090(14) -0.0118(16) -0.0167(14)
C114 0.073(2) 0.0640(19) 0.071(2) -0.0061(15) -0.0125(16) -0.0266(16)
C115 0.0671(19) 0.0592(18) 0.072(2) 0.0030(15) -0.0092(15) -0.0167(15)
C116 0.083(2) 0.0504(16) 0.076(2) 0.0012(15) -0.0078(17) -0.0222(15)
C117 0.084(2) 0.086(2) 0.092(3) -0.0155(19) 0.0043(19) -0.054(2)

_geom_special_details            
;
 All esds (except the esd in the dihedral angle between two l.s. planes)
 are estimated using the full covariance matrix.  The cell esds are taken
 into account individually in the estimation of esds in distances, angles
 and torsion angles; correlations between esds in cell parameters are only
 used when they are defined by crystal symmetry.  An approximate (isotropic)
 treatment of cell esds is used for estimating esds involving l.s. planes.
;

loop_
_geom_bond_atom_site_label_1
_geom_bond_atom_site_label_2
_geom_bond_distance
_geom_bond_site_symmetry_2
_geom_bond_publ_flag
Mg1 O1 2.0035(14) . ?
Mg1 O1 2.0238(16) 2_677 ?
Mg1 N1 2.0771(18) . ?
Mg1 O2 2.0963(15) 2_677 ?
Mg1 N2 2.1087(18) . ?
Mg1 C24 2.799(2) 2_677 ?
Mg1 C25 2.834(2) 2_677 ?
Mg1 Mg1 3.1921(12) 2_677 ?
O1 C24 1.334(2) . ?
N1 C2 1.315(3) . ?
N1 C6 1.428(3) . ?
C1 C2 1.508(3) . ?
C1 H1A 0.9800 . ?
C1 H1B 0.9800 . ?
C1 H1C 0.9800 . ?
Mg2 O2 1.9822(14) . ?
Mg2 N6 2.0887(17) . ?
Mg2 N5 2.1175(17) . ?
Mg2 N3 2.1512(18) . ?
Mg2 C3 2.838(2) 2_677 ?
O2 C25 1.365(2) . ?
N2 C4 1.309(3) . ?
N2 C15 1.439(2) . ?
C2 C3 1.422(3) . ?
Mg3 O3 2.0226(16) . ?
Mg3 O3 2.0282(16) 2_666 ?
Mg3 N8 2.0820(18) . ?
Mg3 O4 2.1036(16) 2_666 ?
Mg3 N7 2.1111(19) . ?
Mg3 C79 2.791(2) 2_666 ?
Mg3 C80 2.836(2) 2_666 ?
Mg3 Mg3 3.1952(13) 2_666 ?
O3 C79 1.329(3) . ?
N3 C30 1.351(3) . ?
N3 C26 1.359(2) . ?
C3 C4 1.440(3) . ?
C3 H3 0.9500 . ?
Mg4 O4 1.9827(16) . ?
Mg4 N11 2.095(2) . ?
Mg4 N12 2.121(2) . ?
Mg4 N9 2.148(2) . ?
O4 C80 1.374(2) . ?
N4 C28 1.366(3) . ?
N4 C31 1.442(3) . ?
N4 C32 1.442(3) . ?
C4 C5 1.510(3) . ?
N5 C34 1.333(3) . ?
N5 C38 1.433(3) . ?
C5 H5A 0.9800 . ?
C5 H5B 0.9800 . ?
C5 H5C 0.9800 . ?
N6 C36 1.329(3) . ?
N6 C47 1.436(3) . ?
C6 C11 1.395(3) . ?
C6 C7 1.398(3) . ?
N7 C57 1.318(3) . ?
N7 C61 1.434(3) . ?
C7 C8 1.394(3) . ?
C7 C12 1.505(3) . ?
N8 C59 1.325(3) . ?
N8 C70 1.420(3) . ?
C8 C9 1.378(4) . ?
C8 H8 0.9500 . ?
N9 C81 1.341(3) . ?
N9 C85 1.356(3) . ?
C9 C10 1.386(4) . ?
C9 C13 1.510(3) . ?
N10 C83 1.359(3) . ?
N10 C86 1.435(4) . ?
N10 C87 1.457(3) . ?
C10 C11 1.393(3) . ?
C10 H10 0.9500 . ?
N11 C89 1.332(3) . ?
N11 C93 1.438(3) . ?
C11 C14 1.494(3) . ?
N12 C91 1.332(3) . ?
N12 C102 1.432(3) . ?
C12 H12A 0.9800 . ?
C12 H12B 0.9800 . ?
C12 H12C 0.9800 . ?
C13 H13A 0.9800 . ?
C13 H13B 0.9800 . ?
C13 H13C 0.9800 . ?
C14 H14A 0.9800 . ?
C14 H14B 0.9800 . ?
C14 H14C 0.9800 . ?
C15 C16 1.397(3) . ?
C15 C20 1.398(3) . ?
C16 C17 1.400(3) . ?
C16 C21 1.498(3) . ?
C17 C18 1.381(4) . ?
C17 H17 0.9500 . ?
C18 C19 1.381(4) . ?
C18 C22 1.512(3) . ?
C19 C20 1.399(3) . ?
C19 H19 0.9500 . ?
C20 C23 1.500(4) . ?
C21 H21A 0.9800 . ?
C21 H21B 0.9800 . ?
C21 H21C 0.9800 . ?
C22 H22A 0.9800 . ?
C22 H22B 0.9800 . ?
C22 H22C 0.9800 . ?
C23 H23A 0.9800 . ?
C23 H23B 0.9800 . ?
C23 H23C 0.9800 . ?
C24 C25 1.352(3) . ?
C24 H24 0.9500 . ?
C25 C26 1.453(3) . ?
C26 C27 1.395(3) . ?
C27 C28 1.387(3) . ?
C27 H27 0.9500 . ?
C28 C29 1.419(3) . ?
C29 C30 1.360(3) . ?
C29 H29 0.9500 . ?
C30 H30 0.9500 . ?
C31 H31A 0.9800 . ?
C31 H31B 0.9800 . ?
C31 H31C 0.9800 . ?
C32 H32A 0.9800 . ?
C32 H32B 0.9800 . ?
C32 H32C 0.9800 . ?
C33 C34 1.511(3) . ?
C33 H33A 0.9800 . ?
C33 H33B 0.9800 . ?
C33 H33C 0.9800 . ?
C34 C35 1.406(3) . ?
C35 C36 1.405(3) . ?
C35 H35 0.9500 . ?
C36 C37 1.521(3) . ?
C37 H37A 0.9800 . ?
C37 H37B 0.9800 . ?
C37 H37C 0.9800 . ?
C38 C39 1.398(3) . ?
C38 C43 1.402(3) . ?
C39 C40 1.394(3) . ?
C39 C44 1.506(3) . ?
C40 C41 1.382(4) . ?
C40 H40 0.9500 . ?
C41 C42 1.386(4) . ?
C41 C45 1.510(3) . ?
C42 C43 1.392(3) . ?
C42 H42 0.9500 . ?
C43 C46 1.497(3) . ?
C44 H44A 0.9800 . ?
C44 H44B 0.9800 . ?
C44 H44C 0.9800 . ?
C45 H45A 0.9800 . ?
C45 H45B 0.9800 . ?
C45 H45C 0.9800 . ?
C46 H46A 0.9800 . ?
C46 H46B 0.9800 . ?
C46 H46C 0.9800 . ?
C47 C48 1.399(3) . ?
C47 C52 1.399(3) . ?
C48 C49 1.395(3) . ?
C48 C53 1.502(3) . ?
C49 C50 1.387(4) . ?
C49 H49 0.9500 . ?
C50 C51 1.379(4) . ?
C50 C54 1.511(3) . ?
C51 C52 1.388(3) . ?
C51 H51 0.9500 . ?
C52 C55 1.507(3) . ?
C53 H53A 0.9800 . ?
C53 H53B 0.9800 . ?
C53 H53C 0.9800 . ?
C54 H54A 0.9800 . ?
C54 H54B 0.9800 . ?
C54 H54C 0.9800 . ?
C55 H55A 0.9800 . ?
C55 H55B 0.9800 . ?
C55 H55C 0.9800 . ?
C56 C57 1.505(3) . ?
C56 H56A 0.9800 . ?
C56 H56B 0.9800 . ?
C56 H56C 0.9800 . ?
C57 C58 1.440(3) . ?
C58 C59 1.411(3) . ?
C58 H58 0.9500 . ?
C59 C60 1.514(3) . ?
C60 H60A 0.9800 . ?
C60 H60B 0.9800 . ?
C60 H60C 0.9800 . ?
C61 C62 1.391(3) . ?
C61 C66 1.408(3) . ?
C62 C63 1.393(3) . ?
C62 C67 1.509(3) . ?
C63 C64 1.384(3) . ?
C63 H63 0.9500 . ?
C64 C65 1.384(4) . ?
C64 C68 1.503(3) . ?
C65 C66 1.394(3) . ?
C65 H65 0.9500 . ?
C66 C69 1.501(3) . ?
C67 H67A 0.9800 . ?
C67 H67B 0.9800 . ?
C67 H67C 0.9800 . ?
C68 H68A 0.9800 . ?
C68 H68B 0.9800 . ?
C68 H68C 0.9800 . ?
C69 H69A 0.9800 . ?
C69 H69B 0.9800 . ?
C69 H69C 0.9800 . ?
C70 C71 1.404(3) . ?
C70 C75 1.404(3) . ?
C71 C72 1.398(3) . ?
C71 C76 1.502(3) . ?
C72 C73 1.385(4) . ?
C72 H72 0.9500 . ?
C73 C74 1.393(4) . ?
C73 C77 1.509(3) . ?
C74 C75 1.393(3) . ?
C74 H74 0.9500 . ?
C75 C78 1.497(3) . ?
C76 H76A 0.9800 . ?
C76 H76B 0.9800 . ?
C76 H76C 0.9800 . ?
C77 H77A 0.9800 . ?
C77 H77B 0.9800 . ?
C77 H77C 0.9800 . ?
C78 H78A 0.9800 . ?
C78 H78B 0.9800 . ?
C78 H78C 0.9800 . ?
C79 C80 1.343(3) . ?
C79 H79 0.9500 . ?
C80 C81 1.467(3) . ?
C81 C82 1.402(3) . ?
C82 C83 1.402(3) . ?
C82 H82 0.9500 . ?
C83 C84 1.414(4) . ?
C84 C85 1.360(4) . ?
C84 H84 0.9500 . ?
C85 H85 0.9500 . ?
C86 H86A 0.9800 . ?
C86 H86B 0.9800 . ?
C86 H86C 0.9800 . ?
C87 H87A 0.9800 . ?
C87 H87B 0.9800 . ?
C87 H87C 0.9800 . ?
C88 C89 1.517(4) . ?
C88 H88A 0.9800 . ?
C88 H88B 0.9800 . ?
C88 H88C 0.9800 . ?
C89 C90 1.397(4) . ?
C90 C91 1.409(4) . ?
C90 H90 0.9500 . ?
C91 C92 1.505(4) . ?
C92 H92A 0.9800 . ?
C92 H92B 0.9800 . ?
C92 H92C 0.9800 . ?
C93 C98 1.402(4) . ?
C93 C94 1.411(4) . ?
C94 C95 1.374(4) . ?
C94 C99 1.506(4) . ?
C95 C96 1.392(4) . ?
C95 H95 0.9500 . ?
C96 C97 1.393(4) . ?
C96 C100 1.509(4) . ?
C97 C98 1.383(4) . ?
C97 H97 0.9500 . ?
C98 C101 1.511(4) . ?
C99 H99A 0.9800 . ?
C99 H99B 0.9800 . ?
C99 H99C 0.9800 . ?
C100 H10G 0.9800 . ?
C100 H10H 0.9800 . ?
C100 H10I 0.9800 . ?
C101 H10D 0.9800 . ?
C101 H10E 0.9800 . ?
C101 H10F 0.9800 . ?
C102 C107 1.395(4) . ?
C102 C103 1.410(3) . ?
C103 C104 1.385(4) . ?
C103 C108 1.511(4) . ?
C104 C105 1.384(4) . ?
C104 H104 0.9500 . ?
C105 C106 1.393(4) . ?
C105 C109 1.512(4) . ?
C106 C107 1.393(4) . ?
C106 H106 0.9500 . ?
C107 C110 1.505(4) . ?
C108 H10A 0.9800 . ?
C108 H10B 0.9800 . ?
C108 H10C 0.9800 . ?
C109 H10J 0.9800 . ?
C109 H10K 0.9800 . ?
C109 H10L 0.9800 . ?
C110 H11A 0.9800 . ?
C110 H11B 0.9800 . ?
C110 H11C 0.9800 . ?
C111 C116 1.371(5) . ?
C111 C112 1.375(4) . ?
C111 C117 1.510(5) . ?
C112 C113 1.381(4) . ?
C112 H112 0.9500 . ?
C113 C114 1.396(5) . ?
C113 H113 0.9500 . ?
C114 C115 1.369(5) . ?
C114 H114 0.9500 . ?
C115 C116 1.384(5) . ?
C115 H115 0.9500 . ?
C116 H116 0.9500 . ?
C117 H11D 0.9800 . ?
C117 H11E 0.9800 . ?
C117 H11F 0.9800 . ?

loop_
_geom_angle_atom_site_label_1
_geom_angle_atom_site_label_2
_geom_angle_atom_site_label_3
_geom_angle
_geom_angle_site_symmetry_1
_geom_angle_site_symmetry_3
_geom_angle_publ_flag
O1 Mg1 O1 75.14(7) . 2_677 ?
O1 Mg1 N1 97.13(7) . . ?
O1 Mg1 N1 149.09(7) 2_677 . ?
O1 Mg1 O2 152.99(7) . 2_677 ?
O1 Mg1 O2 80.11(6) 2_677 2_677 ?
N1 Mg1 O2 98.59(6) . 2_677 ?
O1 Mg1 N2 111.83(7) . . ?
O1 Mg1 N2 123.76(7) 2_677 . ?
N1 Mg1 N2 87.04(7) . . ?
O2 Mg1 N2 90.83(6) 2_677 . ?
O1 Mg1 C24 101.45(6) . 2_677 ?
O1 Mg1 C24 26.36(6) 2_677 2_677 ?
N1 Mg1 C24 145.65(7) . 2_677 ?
O2 Mg1 C24 54.70(6) 2_677 2_677 ?
N2 Mg1 C24 111.88(7) . 2_677 ?
O1 Mg1 C25 128.94(6) . 2_677 ?
O1 Mg1 C25 53.87(6) 2_677 2_677 ?
N1 Mg1 C25 124.49(6) . 2_677 ?
O2 Mg1 C25 27.26(5) 2_677 2_677 ?
N2 Mg1 C25 99.63(7) . 2_677 ?
C24 Mg1 C25 27.76(6) 2_677 2_677 ?
O1 Mg1 Mg1 37.79(4) . 2_677 ?
O1 Mg1 Mg1 37.35(4) 2_677 2_677 ?
N1 Mg1 Mg1 128.45(6) . 2_677 ?
O2 Mg1 Mg1 116.77(5) 2_677 2_677 ?
N2 Mg1 Mg1 125.85(5) . 2_677 ?
C24 Mg1 Mg1 63.68(5) 2_677 2_677 ?
C25 Mg1 Mg1 91.19(5) 2_677 2_677 ?
C24 O1 Mg1 143.70(13) . . ?
C24 O1 Mg1 111.29(12) . 2_677 ?
Mg1 O1 Mg1 104.87(7) . 2_677 ?
C2 N1 C6 119.75(17) . . ?
C2 N1 Mg1 115.77(13) . . ?
C6 N1 Mg1 123.95(13) . . ?
C2 C1 H1A 109.5 . . ?
C2 C1 H1B 109.5 . . ?
H1A C1 H1B 109.5 . . ?
C2 C1 H1C 109.5 . . ?
H1A C1 H1C 109.5 . . ?
H1B C1 H1C 109.5 . . ?
O2 Mg2 N6 116.34(7) . . ?
O2 Mg2 N5 153.22(7) . . ?
N6 Mg2 N5 90.31(7) . . ?
O2 Mg2 N3 79.49(6) . . ?
N6 Mg2 N3 100.72(7) . . ?
N5 Mg2 N3 99.08(7) . . ?
O2 Mg2 C3 76.76(6) . 2_677 ?
N6 Mg2 C3 117.21(7) . 2_677 ?
N5 Mg2 C3 89.05(7) . 2_677 ?
N3 Mg2 C3 141.20(6) . 2_677 ?
C25 O2 Mg2 115.79(11) . . ?
C25 O2 Mg1 108.04(11) . 2_677 ?
Mg2 O2 Mg1 135.29(8) . 2_677 ?
C4 N2 C15 117.93(16) . . ?
C4 N2 Mg1 115.95(13) . . ?
C15 N2 Mg1 125.26(13) . . ?
N1 C2 C3 122.60(18) . . ?
N1 C2 C1 119.88(18) . . ?
C3 C2 C1 117.52(18) . . ?
O3 Mg3 O3 75.86(7) . 2_666 ?
O3 Mg3 N8 96.63(7) . . ?
O3 Mg3 N8 151.92(7) 2_666 . ?
O3 Mg3 O4 152.45(7) . 2_666 ?
O3 Mg3 O4 80.47(6) 2_666 2_666 ?
N8 Mg3 O4 97.68(7) . 2_666 ?
O3 Mg3 N7 112.95(7) . . ?
O3 Mg3 N7 119.87(7) 2_666 . ?
N8 Mg3 N7 88.09(7) . . ?
O4 Mg3 N7 90.97(7) 2_666 . ?
O3 Mg3 C79 102.30(6) . 2_666 ?
O3 Mg3 C79 26.45(6) 2_666 2_666 ?
N8 Mg3 C79 146.34(7) . 2_666 ?
O4 Mg3 C79 54.84(6) 2_666 2_666 ?
N7 Mg3 C79 109.21(7) . 2_666 ?
O3 Mg3 C80 129.33(7) . 2_666 ?
O3 Mg3 C80 53.84(6) 2_666 2_666 ?
N8 Mg3 C80 124.17(7) . 2_666 ?
O4 Mg3 C80 27.54(6) 2_666 2_666 ?
N7 Mg3 C80 98.42(7) . 2_666 ?
C79 Mg3 C80 27.60(6) 2_666 2_666 ?
O3 Mg3 Mg3 37.99(4) . 2_666 ?
O3 Mg3 Mg3 37.87(4) 2_666 2_666 ?
N8 Mg3 Mg3 129.28(6) . 2_666 ?
O4 Mg3 Mg3 117.14(5) 2_666 2_666 ?
N7 Mg3 Mg3 124.26(6) . 2_666 ?
C79 Mg3 Mg3 64.32(5) 2_666 2_666 ?
C80 Mg3 Mg3 91.53(5) 2_666 2_666 ?
C79 O3 Mg3 145.11(14) . . ?
C79 O3 Mg3 110.73(12) . 2_666 ?
Mg3 O3 Mg3 104.15(7) . 2_666 ?
C30 N3 C26 116.84(17) . . ?
C30 N3 Mg2 130.43(13) . . ?
C26 N3 Mg2 112.43(13) . . ?
C2 C3 C4 124.40(18) . . ?
C2 C3 Mg2 98.97(13) . 2_677 ?
C4 C3 Mg2 103.21(14) . 2_677 ?
C2 C3 H3 117.8 . . ?
C4 C3 H3 117.8 . . ?
Mg2 C3 H3 65.7 2_677 . ?
O4 Mg4 N11 122.91(8) . . ?
O4 Mg4 N12 145.84(8) . . ?
N11 Mg4 N12 91.25(8) . . ?
O4 Mg4 N9 79.51(7) . . ?
N11 Mg4 N9 101.50(8) . . ?
N12 Mg4 N9 94.09(8) . . ?
C80 O4 Mg4 115.93(13) . . ?
C80 O4 Mg3 107.39(12) . 2_666 ?
Mg4 O4 Mg3 135.30(8) . 2_666 ?
C28 N4 C31 121.00(19) . . ?
C28 N4 C32 119.96(19) . . ?
C31 N4 C32 118.6(2) . . ?
N2 C4 C3 123.61(18) . . ?
N2 C4 C5 119.94(18) . . ?
C3 C4 C5 116.40(18) . . ?
C34 N5 C38 115.48(16) . . ?
C34 N5 Mg2 117.64(14) . . ?
C38 N5 Mg2 126.84(12) . . ?
C4 C5 H5A 109.5 . . ?
C4 C5 H5B 109.5 . . ?
H5A C5 H5B 109.5 . . ?
C4 C5 H5C 109.5 . . ?
H5A C5 H5C 109.5 . . ?
H5B C5 H5C 109.5 . . ?
C36 N6 C47 115.49(16) . . ?
C36 N6 Mg2 116.64(13) . . ?
C47 N6 Mg2 127.45(13) . . ?
C11 C6 C7 120.24(19) . . ?
C11 C6 N1 119.08(19) . . ?
C7 C6 N1 120.35(19) . . ?
C57 N7 C61 118.24(18) . . ?
C57 N7 Mg3 116.50(14) . . ?
C61 N7 Mg3 124.91(13) . . ?
C8 C7 C6 118.7(2) . . ?
C8 C7 C12 120.0(2) . . ?
C6 C7 C12 121.2(2) . . ?
C59 N8 C70 120.29(17) . . ?
C59 N8 Mg3 116.42(14) . . ?
C70 N8 Mg3 122.93(13) . . ?
C9 C8 C7 122.2(2) . . ?
C9 C8 H8 118.9 . . ?
C7 C8 H8 118.9 . . ?
C81 N9 C85 117.4(2) . . ?
C81 N9 Mg4 111.92(15) . . ?
C85 N9 Mg4 129.35(17) . . ?
C8 C9 C10 117.9(2) . . ?
C8 C9 C13 121.3(3) . . ?
C10 C9 C13 120.7(3) . . ?
C83 N10 C86 120.1(2) . . ?
C83 N10 C87 120.6(2) . . ?
C86 N10 C87 119.1(2) . . ?
C9 C10 C11 122.1(2) . . ?
C9 C10 H10 119.0 . . ?
C11 C10 H10 119.0 . . ?
C89 N11 C93 116.2(2) . . ?
C89 N11 Mg4 116.91(17) . . ?
C93 N11 Mg4 125.66(15) . . ?
C10 C11 C6 118.8(2) . . ?
C10 C11 C14 121.4(2) . . ?
C6 C11 C14 119.75(19) . . ?
C91 N12 C102 115.7(2) . . ?
C91 N12 Mg4 118.67(18) . . ?
C102 N12 Mg4 125.51(14) . . ?
C7 C12 H12A 109.5 . . ?
C7 C12 H12B 109.5 . . ?
H12A C12 H12B 109.5 . . ?
C7 C12 H12C 109.5 . . ?
H12A C12 H12C 109.5 . . ?
H12B C12 H12C 109.5 . . ?
C9 C13 H13A 109.5 . . ?
C9 C13 H13B 109.5 . . ?
H13A C13 H13B 109.5 . . ?
C9 C13 H13C 109.5 . . ?
H13A C13 H13C 109.5 . . ?
H13B C13 H13C 109.5 . . ?
C11 C14 H14A 109.5 . . ?
C11 C14 H14B 109.5 . . ?
H14A C14 H14B 109.5 . . ?
C11 C14 H14C 109.5 . . ?
H14A C14 H14C 109.5 . . ?
H14B C14 H14C 109.5 . . ?
C16 C15 C20 120.44(19) . . ?
C16 C15 N2 120.13(19) . . ?
C20 C15 N2 119.4(2) . . ?
C15 C16 C17 118.5(2) . . ?
C15 C16 C21 122.11(19) . . ?
C17 C16 C21 119.4(2) . . ?
C18 C17 C16 122.2(2) . . ?
C18 C17 H17 118.9 . . ?
C16 C17 H17 118.9 . . ?
C19 C18 C17 118.1(2) . . ?
C19 C18 C22 121.4(3) . . ?
C17 C18 C22 120.5(3) . . ?
C18 C19 C20 122.0(2) . . ?
C18 C19 H19 119.0 . . ?
C20 C19 H19 119.0 . . ?
C15 C20 C19 118.7(2) . . ?
C15 C20 C23 120.7(2) . . ?
C19 C20 C23 120.6(2) . . ?
C16 C21 H21A 109.5 . . ?
C16 C21 H21B 109.5 . . ?
H21A C21 H21B 109.5 . . ?
C16 C21 H21C 109.5 . . ?
H21A C21 H21C 109.5 . . ?
H21B C21 H21C 109.5 . . ?
C18 C22 H22A 109.5 . . ?
C18 C22 H22B 109.5 . . ?
H22A C22 H22B 109.5 . . ?
C18 C22 H22C 109.5 . . ?
H22A C22 H22C 109.5 . . ?
H22B C22 H22C 109.5 . . ?
C20 C23 H23A 109.5 . . ?
C20 C23 H23B 109.5 . . ?
H23A C23 H23B 109.5 . . ?
C20 C23 H23C 109.5 . . ?
H23A C23 H23C 109.5 . . ?
H23B C23 H23C 109.5 . . ?
O1 C24 C25 119.19(19) . . ?
O1 C24 Mg1 42.35(9) . 2_677 ?
C25 C24 Mg1 77.57(13) . 2_677 ?
O1 C24 H24 120.4 . . ?
C25 C24 H24 120.4 . . ?
Mg1 C24 H24 160.5 2_677 . ?
C24 C25 O2 118.40(18) . . ?
C24 C25 C26 123.83(19) . . ?
O2 C25 C26 117.73(16) . . ?
C24 C25 Mg1 74.67(12) . 2_677 ?
O2 C25 Mg1 44.70(8) . 2_677 ?
C26 C25 Mg1 158.70(14) . 2_677 ?
N3 C26 C27 121.72(18) . . ?
N3 C26 C25 114.17(17) . . ?
C27 C26 C25 124.10(17) . . ?
C28 C27 C26 120.92(18) . . ?
C28 C27 H27 119.5 . . ?
C26 C27 H27 119.5 . . ?
N4 C28 C27 122.47(19) . . ?
N4 C28 C29 120.90(19) . . ?
C27 C28 C29 116.63(19) . . ?
C30 C29 C28 119.11(19) . . ?
C30 C29 H29 120.4 . . ?
C28 C29 H29 120.4 . . ?
N3 C30 C29 124.71(18) . . ?
N3 C30 H30 117.6 . . ?
C29 C30 H30 117.6 . . ?
N4 C31 H31A 109.5 . . ?
N4 C31 H31B 109.5 . . ?
H31A C31 H31B 109.5 . . ?
N4 C31 H31C 109.5 . . ?
H31A C31 H31C 109.5 . . ?
H31B C31 H31C 109.5 . . ?
N4 C32 H32A 109.5 . . ?
N4 C32 H32B 109.5 . . ?
H32A C32 H32B 109.5 . . ?
N4 C32 H32C 109.5 . . ?
H32A C32 H32C 109.5 . . ?
H32B C32 H32C 109.5 . . ?
C34 C33 H33A 109.5 . . ?
C34 C33 H33B 109.5 . . ?
H33A C33 H33B 109.5 . . ?
C34 C33 H33C 109.5 . . ?
H33A C33 H33C 109.5 . . ?
H33B C33 H33C 109.5 . . ?
N5 C34 C35 124.46(18) . . ?
N5 C34 C33 119.89(19) . . ?
C35 C34 C33 115.63(18) . . ?
C36 C35 C34 128.32(19) . . ?
C36 C35 H35 115.8 . . ?
C34 C35 H35 115.8 . . ?
N6 C36 C35 124.45(19) . . ?
N6 C36 C37 119.86(18) . . ?
C35 C36 C37 115.64(18) . . ?
C36 C37 H37A 109.5 . . ?
C36 C37 H37B 109.5 . . ?
H37A C37 H37B 109.5 . . ?
C36 C37 H37C 109.5 . . ?
H37A C37 H37C 109.5 . . ?
H37B C37 H37C 109.5 . . ?
C39 C38 C43 120.3(2) . . ?
C39 C38 N5 119.96(18) . . ?
C43 C38 N5 119.72(19) . . ?
C40 C39 C38 119.2(2) . . ?
C40 C39 C44 119.9(2) . . ?
C38 C39 C44 120.9(2) . . ?
C41 C40 C39 121.7(2) . . ?
C41 C40 H40 119.1 . . ?
C39 C40 H40 119.1 . . ?
C40 C41 C42 117.9(2) . . ?
C40 C41 C45 121.1(2) . . ?
C42 C41 C45 121.0(2) . . ?
C41 C42 C43 122.8(2) . . ?
C41 C42 H42 118.6 . . ?
C43 C42 H42 118.6 . . ?
C42 C43 C38 118.1(2) . . ?
C42 C43 C46 120.9(2) . . ?
C38 C43 C46 121.04(19) . . ?
C39 C44 H44A 109.5 . . ?
C39 C44 H44B 109.5 . . ?
H44A C44 H44B 109.5 . . ?
C39 C44 H44C 109.5 . . ?
H44A C44 H44C 109.5 . . ?
H44B C44 H44C 109.5 . . ?
C41 C45 H45A 109.5 . . ?
C41 C45 H45B 109.5 . . ?
H45A C45 H45B 109.5 . . ?
C41 C45 H45C 109.5 . . ?
H45A C45 H45C 109.5 . . ?
H45B C45 H45C 109.5 . . ?
C43 C46 H46A 109.5 . . ?
C43 C46 H46B 109.5 . . ?
H46A C46 H46B 109.5 . . ?
C43 C46 H46C 109.5 . . ?
H46A C46 H46C 109.5 . . ?
H46B C46 H46C 109.5 . . ?
C48 C47 C52 120.23(19) . . ?
C48 C47 N6 121.15(19) . . ?
C52 C47 N6 118.62(19) . . ?
C49 C48 C47 118.3(2) . . ?
C49 C48 C53 120.6(2) . . ?
C47 C48 C53 121.13(19) . . ?
C50 C49 C48 122.1(2) . . ?
C50 C49 H49 118.9 . . ?
C48 C49 H49 118.9 . . ?
C51 C50 C49 118.4(2) . . ?
C51 C50 C54 119.9(2) . . ?
C49 C50 C54 121.6(2) . . ?
C50 C51 C52 121.5(2) . . ?
C50 C51 H51 119.2 . . ?
C52 C51 H51 119.2 . . ?
C51 C52 C47 119.4(2) . . ?
C51 C52 C55 119.2(2) . . ?
C47 C52 C55 121.4(2) . . ?
C48 C53 H53A 109.5 . . ?
C48 C53 H53B 109.5 . . ?
H53A C53 H53B 109.5 . . ?
C48 C53 H53C 109.5 . . ?
H53A C53 H53C 109.5 . . ?
H53B C53 H53C 109.5 . . ?
C50 C54 H54A 109.5 . . ?
C50 C54 H54B 109.5 . . ?
H54A C54 H54B 109.5 . . ?
C50 C54 H54C 109.5 . . ?
H54A C54 H54C 109.5 . . ?
H54B C54 H54C 109.5 . . ?
C52 C55 H55A 109.5 . . ?
C52 C55 H55B 109.5 . . ?
H55A C55 H55B 109.5 . . ?
C52 C55 H55C 109.5 . . ?
H55A C55 H55C 109.5 . . ?
H55B C55 H55C 109.5 . . ?
C57 C56 H56A 109.5 . . ?
C57 C56 H56B 109.5 . . ?
H56A C56 H56B 109.5 . . ?
C57 C56 H56C 109.5 . . ?
H56A C56 H56C 109.5 . . ?
H56B C56 H56C 109.5 . . ?
N7 C57 C58 123.50(19) . . ?
N7 C57 C56 121.05(19) . . ?
C58 C57 C56 115.33(19) . . ?
C59 C58 C57 124.79(19) . . ?
C59 C58 H58 117.6 . . ?
C57 C58 H58 117.6 . . ?
N8 C59 C58 122.54(19) . . ?
N8 C59 C60 120.38(19) . . ?
C58 C59 C60 117.06(19) . . ?
C59 C60 H60A 109.5 . . ?
C59 C60 H60B 109.5 . . ?
H60A C60 H60B 109.5 . . ?
C59 C60 H60C 109.5 . . ?
H60A C60 H60C 109.5 . . ?
H60B C60 H60C 109.5 . . ?
C62 C61 C66 120.22(19) . . ?
C62 C61 N7 119.67(19) . . ?
C66 C61 N7 120.08(19) . . ?
C61 C62 C63 119.0(2) . . ?
C61 C62 C67 120.50(19) . . ?
C63 C62 C67 120.5(2) . . ?
C64 C63 C62 122.1(2) . . ?
C64 C63 H63 118.9 . . ?
C62 C63 H63 118.9 . . ?
C65 C64 C63 117.9(2) . . ?
C65 C64 C68 120.7(2) . . ?
C63 C64 C68 121.4(2) . . ?
C64 C65 C66 122.2(2) . . ?
C64 C65 H65 118.9 . . ?
C66 C65 H65 118.9 . . ?
C65 C66 C61 118.4(2) . . ?
C65 C66 C69 120.1(2) . . ?
C61 C66 C69 121.4(2) . . ?
C62 C67 H67A 109.5 . . ?
C62 C67 H67B 109.5 . . ?
H67A C67 H67B 109.5 . . ?
C62 C67 H67C 109.5 . . ?
H67A C67 H67C 109.5 . . ?
H67B C67 H67C 109.5 . . ?
C64 C68 H68A 109.5 . . ?
C64 C68 H68B 109.5 . . ?
H68A C68 H68B 109.5 . . ?
C64 C68 H68C 109.5 . . ?
H68A C68 H68C 109.5 . . ?
H68B C68 H68C 109.5 . . ?
C66 C69 H69A 109.5 . . ?
C66 C69 H69B 109.5 . . ?
H69A C69 H69B 109.5 . . ?
C66 C69 H69C 109.5 . . ?
H69A C69 H69C 109.5 . . ?
H69B C69 H69C 109.5 . . ?
C71 C70 C75 119.8(2) . . ?
C71 C70 N8 121.19(19) . . ?
C75 C70 N8 118.57(19) . . ?
C72 C71 C70 119.0(2) . . ?
C72 C71 C76 119.4(2) . . ?
C70 C71 C76 121.6(2) . . ?
C73 C72 C71 122.1(2) . . ?
C73 C72 H72 119.0 . . ?
C71 C72 H72 119.0 . . ?
C72 C73 C74 118.0(2) . . ?
C72 C73 C77 121.5(2) . . ?
C74 C73 C77 120.5(2) . . ?
C75 C74 C73 121.9(2) . . ?
C75 C74 H74 119.1 . . ?
C73 C74 H74 119.1 . . ?
C74 C75 C70 119.2(2) . . ?
C74 C75 C78 120.9(2) . . ?
C70 C75 C78 119.9(2) . . ?
C71 C76 H76A 109.5 . . ?
C71 C76 H76B 109.5 . . ?
H76A C76 H76B 109.5 . . ?
C71 C76 H76C 109.5 . . ?
H76A C76 H76C 109.5 . . ?
H76B C76 H76C 109.5 . . ?
C73 C77 H77A 109.5 . . ?
C73 C77 H77B 109.5 . . ?
H77A C77 H77B 109.5 . . ?
C73 C77 H77C 109.5 . . ?
H77A C77 H77C 109.5 . . ?
H77B C77 H77C 109.5 . . ?
C75 C78 H78A 109.5 . . ?
C75 C78 H78B 109.5 . . ?
H78A C78 H78B 109.5 . . ?
C75 C78 H78C 109.5 . . ?
H78A C78 H78C 109.5 . . ?
H78B C78 H78C 109.5 . . ?
O3 C79 C80 120.27(19) . . ?
O3 C79 Mg3 42.82(9) . 2_666 ?
C80 C79 Mg3 78.06(13) . 2_666 ?
O3 C79 H79 119.9 . . ?
C80 C79 H79 119.9 . . ?
Mg3 C79 H79 160.8 2_666 . ?
C79 C80 O4 118.52(19) . . ?
C79 C80 C81 125.28(19) . . ?
O4 C80 C81 116.19(18) . . ?
C79 C80 Mg3 74.35(13) . 2_666 ?
O4 C80 Mg3 45.07(9) . 2_666 ?
C81 C80 Mg3 158.13(16) . 2_666 ?
N9 C81 C82 121.6(2) . . ?
N9 C81 C80 114.57(19) . . ?
C82 C81 C80 123.8(2) . . ?
C81 C82 C83 120.6(2) . . ?
C81 C82 H82 119.7 . . ?
C83 C82 H82 119.7 . . ?
N10 C83 C82 122.6(2) . . ?
N10 C83 C84 120.7(2) . . ?
C82 C83 C84 116.7(2) . . ?
C85 C84 C83 118.9(2) . . ?
C85 C84 H84 120.6 . . ?
C83 C84 H84 120.6 . . ?
N9 C85 C84 124.7(2) . . ?
N9 C85 H85 117.6 . . ?
C84 C85 H85 117.6 . . ?
N10 C86 H86A 109.5 . . ?
N10 C86 H86B 109.5 . . ?
H86A C86 H86B 109.5 . . ?
N10 C86 H86C 109.5 . . ?
H86A C86 H86C 109.5 . . ?
H86B C86 H86C 109.5 . . ?
N10 C87 H87A 109.5 . . ?
N10 C87 H87B 109.5 . . ?
H87A C87 H87B 109.5 . . ?
N10 C87 H87C 109.5 . . ?
H87A C87 H87C 109.5 . . ?
H87B C87 H87C 109.5 . . ?
C89 C88 H88A 109.5 . . ?
C89 C88 H88B 109.5 . . ?
H88A C88 H88B 109.5 . . ?
C89 C88 H88C 109.5 . . ?
H88A C88 H88C 109.5 . . ?
H88B C88 H88C 109.5 . . ?
N11 C89 C90 125.4(2) . . ?
N11 C89 C88 119.7(3) . . ?
C90 C89 C88 114.9(2) . . ?
C89 C90 C91 129.9(2) . . ?
C89 C90 H90 115.1 . . ?
C91 C90 H90 115.1 . . ?
N12 C91 C90 124.2(2) . . ?
N12 C91 C92 120.0(2) . . ?
C90 C91 C92 115.8(2) . . ?
C91 C92 H92A 109.5 . . ?
C91 C92 H92B 109.5 . . ?
H92A C92 H92B 109.5 . . ?
C91 C92 H92C 109.5 . . ?
H92A C92 H92C 109.5 . . ?
H92B C92 H92C 109.5 . . ?
C98 C93 C94 119.6(2) . . ?
C98 C93 N11 120.4(2) . . ?
C94 C93 N11 120.0(2) . . ?
C95 C94 C93 119.1(3) . . ?
C95 C94 C99 120.1(2) . . ?
C93 C94 C99 120.8(3) . . ?
C94 C95 C96 122.6(3) . . ?
C94 C95 H95 118.7 . . ?
C96 C95 H95 118.7 . . ?
C95 C96 C97 117.3(3) . . ?
C95 C96 C100 122.1(3) . . ?
C97 C96 C100 120.5(3) . . ?
C98 C97 C96 122.2(3) . . ?
C98 C97 H97 118.9 . . ?
C96 C97 H97 118.9 . . ?
C97 C98 C93 119.2(2) . . ?
C97 C98 C101 120.0(2) . . ?
C93 C98 C101 120.8(2) . . ?
C94 C99 H99A 109.5 . . ?
C94 C99 H99B 109.5 . . ?
H99A C99 H99B 109.5 . . ?
C94 C99 H99C 109.5 . . ?
H99A C99 H99C 109.5 . . ?
H99B C99 H99C 109.5 . . ?
C96 C100 H10G 109.5 . . ?
C96 C100 H10H 109.5 . . ?
H10G C100 H10H 109.5 . . ?
C96 C100 H10I 109.5 . . ?
H10G C100 H10I 109.5 . . ?
H10H C100 H10I 109.5 . . ?
C98 C101 H10D 109.5 . . ?
C98 C101 H10E 109.5 . . ?
H10D C101 H10E 109.5 . . ?
C98 C101 H10F 109.5 . . ?
H10D C101 H10F 109.5 . . ?
H10E C101 H10F 109.5 . . ?
C107 C102 C103 119.5(2) . . ?
C107 C102 N12 119.3(2) . . ?
C103 C102 N12 121.2(2) . . ?
C104 C103 C102 118.9(2) . . ?
C104 C103 C108 120.4(2) . . ?
C102 C103 C108 120.7(2) . . ?
C105 C104 C103 122.8(2) . . ?
C105 C104 H104 118.6 . . ?
C103 C104 H104 118.6 . . ?
C104 C105 C106 117.3(3) . . ?
C104 C105 C109 120.8(3) . . ?
C106 C105 C109 121.8(3) . . ?
C105 C106 C107 121.9(3) . . ?
C105 C106 H106 119.0 . . ?
C107 C106 H106 119.0 . . ?
C106 C107 C102 119.5(2) . . ?
C106 C107 C110 119.9(2) . . ?
C102 C107 C110 120.6(2) . . ?
C103 C108 H10A 109.5 . . ?
C103 C108 H10B 109.5 . . ?
H10A C108 H10B 109.5 . . ?
C103 C108 H10C 109.5 . . ?
H10A C108 H10C 109.5 . . ?
H10B C108 H10C 109.5 . . ?
C105 C109 H10J 109.5 . . ?
C105 C109 H10K 109.5 . . ?
H10J C109 H10K 109.5 . . ?
C105 C109 H10L 109.5 . . ?
H10J C109 H10L 109.5 . . ?
H10K C109 H10L 109.5 . . ?
C107 C110 H11A 109.5 . . ?
C107 C110 H11B 109.5 . . ?
H11A C110 H11B 109.5 . . ?
C107 C110 H11C 109.5 . . ?
H11A C110 H11C 109.5 . . ?
H11B C110 H11C 109.5 . . ?
C116 C111 C112 118.1(3) . . ?
C116 C111 C117 121.5(3) . . ?
C112 C111 C117 120.4(3) . . ?
C111 C112 C113 120.9(3) . . ?
C111 C112 H112 119.5 . . ?
C113 C112 H112 119.5 . . ?
C112 C113 C114 120.1(3) . . ?
C112 C113 H113 120.0 . . ?
C114 C113 H113 120.0 . . ?
C115 C114 C113 119.1(3) . . ?
C115 C114 H114 120.4 . . ?
C113 C114 H114 120.4 . . ?
C114 C115 C116 119.6(3) . . ?
C114 C115 H115 120.2 . . ?
C116 C115 H115 120.2 . . ?
C111 C116 C115 122.1(3) . . ?
C111 C116 H116 118.9 . . ?
C115 C116 H116 118.9 . . ?
C111 C117 H11D 109.5 . . ?
C111 C117 H11E 109.5 . . ?
H11D C117 H11E 109.5 . . ?
C111 C117 H11F 109.5 . . ?
H11D C117 H11F 109.5 . . ?
H11E C117 H11F 109.5 . . ?

_refine_diff_density_max         0.540
_refine_diff_density_min         -0.416
_refine_diff_density_rms         0.061

_shelx_res_file                  
;
REM  E:Ky386_a.res in P-1
REM R1 =  0.0618 for   18357 Fo > 4sig(Fo)  and  0.0714 for all   22078 data
REM   1271 parameters refined using      0 restraints
REM Highest difference peak  0.512,  deepest hole -0.439,  1-sigma level  0.063
TITL E:Ky386_a.res in P-1
    C:\bono\GOODET~1\MESMG-~2\MESMG-~1\final.res
    created by SHELXL-2016/6 at 15:07:58 on 14-Jan-2020
CELL 1.54184 15.1058 19.0783 20.0582 85.762 88.909 66.998
ZERR 2.0000 0.0002 0.0002 0.0002 0.001 0.001 0.001
LATT 1
SFAC C H N O MG
UNIT 234 288 24 8 8
MERG 2
OMIT -2 138
SHEL 7.00 0.00
FMAP 2 1 53
GRID
PLAN 20 0 0
FREE Mg2 C25
FREE Mg4 C80
TEMP -150
SIZE 0.25 0.22 0.2
BOND $H
EQIV $1 1-X,2-Y,2-Z
EQIV $2 1-X,1-Y,1-Z
OMIT -1 -3 1
L.S. 20
ACTA
WGHT    0.109200    2.382000
FVAR       0.32909
MG1   5    0.457670    1.085661    0.967456    11.00000    0.02573    0.02054 =
         0.03997   -0.00554    0.00021   -0.00774
O1    4    0.527571    0.977303    0.944623    11.00000    0.03815    0.02118 =
         0.04299   -0.00758    0.00328   -0.00772
N1    3    0.517537    1.135488    0.893860    11.00000    0.02658    0.02513 =
         0.04113   -0.00448    0.00130   -0.00805
C1    1    0.524991    1.256787    0.852290    11.00000    0.03497    0.02913 =
         0.05389   -0.00366    0.00329   -0.01338
AFIX 137
H1A   2    0.581401    1.247134    0.880495    11.00000   -1.50000
H1B   2    0.482642    1.311023    0.851289    11.00000   -1.50000
H1C   2    0.545795    1.243022    0.806797    11.00000   -1.50000
AFIX   0
MG2   5    0.623251    0.714970    0.975447    11.00000    0.02569    0.02043 =
         0.03824   -0.00433   -0.00068   -0.00901
O2    4    0.584414    0.827232    0.966388    11.00000    0.02966    0.02133 =
         0.03812   -0.00512   -0.00023   -0.00972
N2    3    0.326402    1.139220    0.914348    11.00000    0.02660    0.02483 =
         0.04461   -0.00585   -0.00271   -0.00973
C2    1    0.471337    1.209360    0.880435    11.00000    0.03355    0.02703 =
         0.03854   -0.00555   -0.00007   -0.01203
MG3   5    0.455205    0.565144    0.550978    11.00000    0.03136    0.03085 =
         0.03582   -0.00781   -0.00041   -0.01364
O3    4    0.571324    0.468170    0.537585    11.00000    0.03255    0.03475 =
         0.04329   -0.01268   -0.00204   -0.01109
N3    3    0.678224    0.728918    0.877835    11.00000    0.02850    0.02244 =
         0.03839   -0.00611    0.00006   -0.00893
C3    1    0.370958    1.247526    0.890866    11.00000    0.03084    0.02262 =
         0.04719   -0.00422   -0.00194   -0.00853
AFIX  43
H3    2    0.346663    1.300775    0.896357    11.00000   -1.20000
AFIX   0
MG4   5    0.729366    0.232184    0.450578    11.00000    0.04162    0.02933 =
         0.04625   -0.00686   -0.00563   -0.01407
O4    4    0.658197    0.333882    0.484837    11.00000    0.03861    0.03050 =
         0.03644   -0.00595   -0.00471   -0.01501
N4    3    0.745623    0.790990    0.684762    11.00000    0.07534    0.03663 =
         0.03895   -0.00935    0.01052   -0.02779
C4    1    0.303617    1.210892    0.893668    11.00000    0.02859    0.02646 =
         0.04140   -0.00881   -0.00134   -0.00834
N5    3    0.720282    0.602101    1.003286    11.00000    0.02896    0.02230 =
         0.04024   -0.00402   -0.00112   -0.00908
C5    1    0.203028    1.258861    0.868273    11.00000    0.03350    0.02833 =
         0.05402   -0.00368   -0.00606   -0.00877
AFIX 137
H5A   2    0.188061    1.235317    0.830585    11.00000   -1.50000
H5B   2    0.198734    1.310235    0.853540    11.00000   -1.50000
H5C   2    0.156999    1.262167    0.904211    11.00000   -1.50000
AFIX   0
N6    3    0.518562    0.674589    0.951424    11.00000    0.02906    0.02606 =
         0.04355   -0.00530   -0.00195   -0.01278
C6    1    0.609360    1.096794    0.864848    11.00000    0.03025    0.02532 =
         0.04603   -0.00609    0.00426   -0.01298
N7    3    0.375036    0.555755    0.636062    11.00000    0.03421    0.03175 =
         0.03795   -0.00440    0.00059   -0.01435
C7    1    0.616561    1.083905    0.796893    11.00000    0.03901    0.03079 =
         0.04612   -0.00675    0.00553   -0.01768
N8    3    0.524312    0.614854    0.609154    11.00000    0.03489    0.03289 =
         0.03607   -0.00737   -0.00037   -0.01460
C8    1    0.706012    1.039328    0.771726    11.00000    0.04760    0.04042 =
         0.05340   -0.01608    0.01366   -0.02436
AFIX  43
H8    2    0.711094    1.030571    0.725532    11.00000   -1.20000
AFIX   0
N9    3    0.818559    0.226082    0.534757    11.00000    0.04965    0.02964 =
         0.05286   -0.00391   -0.01536   -0.01077
C9    1    0.787321    1.007533    0.811587    11.00000    0.03602    0.04196 =
         0.07380   -0.02501    0.01511   -0.01799
N10   3    1.004446    0.260154    0.668318    11.00000    0.04769    0.04958 =
         0.06762   -0.00600   -0.01619   -0.01746
C10   1    0.778358    1.021404    0.878738    11.00000    0.02925    0.03746 =
         0.06800   -0.01464    0.00214   -0.01176
AFIX  43
H10   2    0.833869    1.000407    0.906796    11.00000   -1.20000
AFIX   0
N11   3    0.692252    0.138413    0.474191    11.00000    0.05926    0.03406 =
         0.04852   -0.00382   -0.00773   -0.02279
C11   1    0.690476    1.065184    0.906393    11.00000    0.03119    0.02746 =
         0.05265   -0.01107    0.00189   -0.01104
N12   3    0.846310    0.165733    0.392006    11.00000    0.04481    0.03061 =
         0.04874   -0.00671   -0.00803   -0.01146
C12   1    0.529316    1.114560    0.751691    11.00000    0.04998    0.05033 =
         0.04481   -0.00431   -0.00109   -0.01981
AFIX 137
H12A  2    0.473997    1.111281    0.775978    11.00000   -1.50000
H12B  2    0.541539    1.084377    0.712546    11.00000   -1.50000
H12C  2    0.515612    1.167981    0.737119    11.00000   -1.50000
AFIX   0
C13   1    0.883287    0.958768    0.783415    11.00000    0.04314    0.08355 =
         0.10413   -0.05054    0.02225   -0.01839
AFIX 137
H13A  2    0.872997    0.934311    0.744680    11.00000   -1.50000
H13B  2    0.920581    0.919477    0.817688    11.00000   -1.50000
H13C  2    0.918584    0.990858    0.769589    11.00000   -1.50000
AFIX   0
C14   1    0.681390    1.077746    0.979271    11.00000    0.03534    0.04326 =
         0.05327   -0.01237   -0.00838   -0.00712
AFIX 137
H14A  2    0.652971    1.044304    1.001848    11.00000   -1.50000
H14B  2    0.640044    1.131137    0.985300    11.00000   -1.50000
H14C  2    0.745196    1.066038    0.998474    11.00000   -1.50000
AFIX   0
C15   1    0.254461    1.107897    0.909055    11.00000    0.02680    0.02294 =
         0.05510   -0.00319   -0.00814   -0.00849
C16   1    0.188053    1.115096    0.960223    11.00000    0.02506    0.02987 =
         0.05925   -0.00542   -0.00221   -0.00782
C17   1    0.120210    1.082707    0.953839    11.00000    0.02551    0.03513 =
         0.07436   -0.00384   -0.00183   -0.01053
AFIX  43
H17   2    0.074637    1.087647    0.988340    11.00000   -1.20000
AFIX   0
C18   1    0.117325    1.043817    0.899061    11.00000    0.02944    0.03300 =
         0.08210   -0.00339   -0.01105   -0.01134
C19   1    0.184797    1.036423    0.849773    11.00000    0.04828    0.03270 =
         0.06698   -0.00989   -0.01632   -0.01769
AFIX  43
H19   2    0.183909    1.009495    0.811968    11.00000   -1.20000
AFIX   0
C20   1    0.254459    1.067374    0.853789    11.00000    0.03871    0.03132 =
         0.05545   -0.00775   -0.00596   -0.01313
C21   1    0.188326    1.155178    1.021634    11.00000    0.03490    0.04475 =
         0.06049   -0.01244    0.00683   -0.01565
AFIX 137
H21A  2    0.235582    1.119841    1.053919    11.00000   -1.50000
H21B  2    0.124274    1.172863    1.041596    11.00000   -1.50000
H21C  2    0.205300    1.199051    1.009562    11.00000   -1.50000
AFIX   0
C22   1    0.041232    1.011479    0.893332    11.00000    0.04241    0.05037 =
         0.11214   -0.00818   -0.01312   -0.02469
AFIX 137
H22A  2    0.040724    0.980573    0.934483    11.00000   -1.50000
H22B  2    0.055535    0.979505    0.855295    11.00000   -1.50000
H22C  2   -0.021896    1.053393    0.886504    11.00000   -1.50000
AFIX   0
C23   1    0.327126    1.057710    0.799517    11.00000    0.06035    0.05166 =
         0.05924   -0.01938   -0.00073   -0.02699
AFIX 137
H23A  2    0.318950    1.025249    0.766517    11.00000   -1.50000
H23B  2    0.392064    1.033780    0.818920    11.00000   -1.50000
H23C  2    0.317841    1.107787    0.777657    11.00000   -1.50000
AFIX   0
C24   1    0.570889    0.933487    0.895240    11.00000    0.03231    0.02564 =
         0.03966   -0.00537    0.00115   -0.00999
AFIX  43
H24   2    0.580250    0.955874    0.853213    11.00000   -1.20000
AFIX   0
C25   1    0.601316    0.856827    0.905715    11.00000    0.02617    0.02388 =
         0.03772   -0.00382   -0.00219   -0.00972
C26   1    0.654025    0.803543    0.856861    11.00000    0.02759    0.02394 =
         0.03930   -0.00537   -0.00349   -0.01115
C27   1    0.677499    0.825398    0.793271    11.00000    0.04204    0.02480 =
         0.04010   -0.00440   -0.00163   -0.01401
AFIX  43
H27   2    0.662188    0.877907    0.780972    11.00000   -1.20000
AFIX   0
C28   1    0.722892    0.771520    0.747743    11.00000    0.04246    0.03215 =
         0.03711   -0.00585    0.00078   -0.01868
C29   1    0.745792    0.693981    0.769902    11.00000    0.04156    0.02897 =
         0.04099   -0.01151    0.00380   -0.01409
AFIX  43
H29   2    0.776050    0.654590    0.740726    11.00000   -1.20000
AFIX   0
C30   1    0.723828    0.676824    0.833486    11.00000    0.03551    0.02345 =
         0.04125   -0.00703    0.00256   -0.01104
AFIX  43
H30   2    0.741851    0.624445    0.847733    11.00000   -1.20000
AFIX   0
C31   1    0.771617    0.737107    0.633827    11.00000    0.06383    0.04840 =
         0.03799   -0.01246    0.00811   -0.02991
AFIX 137
H31A  2    0.834682    0.696552    0.644661    11.00000   -1.50000
H31B  2    0.774451    0.763368    0.590462    11.00000   -1.50000
H31C  2    0.723382    0.714781    0.631742    11.00000   -1.50000
AFIX   0
C32   1    0.731978    0.868966    0.665858    11.00000    0.08608    0.04360 =
         0.04204   -0.00262    0.00471   -0.03621
AFIX 137
H32A  2    0.663012    0.900762    0.662606    11.00000   -1.50000
H32B  2    0.761924    0.871506    0.622467    11.00000   -1.50000
H32C  2    0.761723    0.887623    0.699655    11.00000   -1.50000
AFIX   0
C33   1    0.793667    0.466704    0.978940    11.00000    0.03943    0.02541 =
         0.06200   -0.01137   -0.00076   -0.00789
AFIX 137
H33A  2    0.856424    0.469955    0.983367    11.00000   -1.50000
H33B  2    0.794189    0.437856    0.940383    11.00000   -1.50000
H33C  2    0.780509    0.440750    1.019584    11.00000   -1.50000
AFIX   0
C34   1    0.716367    0.546211    0.968894    11.00000    0.03209    0.02282 =
         0.04465   -0.00582    0.00503   -0.01068
C35   1    0.642584    0.554850    0.923330    11.00000    0.03756    0.02597 =
         0.04486   -0.01106    0.00422   -0.01481
AFIX  43
H35   2    0.658487    0.518204    0.890798    11.00000   -1.20000
AFIX   0
C36   1    0.548383    0.610716    0.919750    11.00000    0.03502    0.02942 =
         0.04165   -0.00633   -0.00032   -0.01694
C37   1    0.477480    0.592873    0.878376    11.00000    0.04024    0.03801 =
         0.05399   -0.01565   -0.00269   -0.01877
AFIX 137
H37A  2    0.432896    0.580181    0.908184    11.00000   -1.50000
H37B  2    0.512614    0.549424    0.851939    11.00000   -1.50000
H37C  2    0.441235    0.637514    0.848339    11.00000   -1.50000
AFIX   0
C38   1    0.793339    0.578878    1.054283    11.00000    0.03022    0.01876 =
         0.04347   -0.00536   -0.00284   -0.00429
C39   1    0.777840    0.547577    1.116477    11.00000    0.03744    0.02272 =
         0.04574   -0.00578   -0.00039   -0.00681
C40   1    0.850092    0.524553    1.165260    11.00000    0.04972    0.02962 =
         0.04353   -0.00250   -0.00452   -0.00855
AFIX  43
H40   2    0.839042    0.504178    1.207776    11.00000   -1.20000
AFIX   0
C41   1    0.937332    0.530585    1.153407    11.00000    0.04108    0.03036 =
         0.05297   -0.00718   -0.01080   -0.00336
C42   1    0.950690    0.562078    1.091438    11.00000    0.02921    0.03055 =
         0.06162   -0.01048   -0.00457   -0.00545
AFIX  43
H42   2    1.010265    0.566768    1.082815    11.00000   -1.20000
AFIX   0
C43   1    0.880452    0.587126    1.041299    11.00000    0.02995    0.02471 =
         0.04973   -0.00834   -0.00073   -0.00633
C44   1    0.685109    0.537550    1.130876    11.00000    0.04465    0.03661 =
         0.04878   -0.00161    0.00473   -0.01683
AFIX 137
H44A  2    0.632444    0.577887    1.105653    11.00000   -1.50000
H44B  2    0.671793    0.540636    1.178818    11.00000   -1.50000
H44C  2    0.690746    0.487603    1.117529    11.00000   -1.50000
AFIX   0
C45   1    1.016204    0.502769    1.205887    11.00000    0.05795    0.05217 =
         0.06398   -0.00524   -0.02204   -0.01038
AFIX 137
H45A  2    1.052233    0.447681    1.203969    11.00000   -1.50000
H45B  2    0.987791    0.513301    1.250237    11.00000   -1.50000
H45C  2    1.059775    0.529272    1.197516    11.00000   -1.50000
AFIX   0
C46   1    0.898547    0.619985    0.974863    11.00000    0.03367    0.03676 =
         0.05470   -0.00602    0.00270   -0.01268
AFIX 137
H46A  2    0.959195    0.627195    0.976811    11.00000   -1.50000
H46B  2    0.845734    0.669308    0.963794    11.00000   -1.50000
H46C  2    0.902560    0.584967    0.940483    11.00000   -1.50000
AFIX   0
C47   1    0.416272    0.712232    0.958163    11.00000    0.02948    0.02993 =
         0.04719   -0.01037   -0.00194   -0.01439
C48   1    0.362762    0.776293    0.916242    11.00000    0.03275    0.03417 =
         0.04965   -0.00685   -0.00769   -0.01493
C49   1    0.263395    0.809445    0.924669    11.00000    0.03626    0.04138 =
         0.05356   -0.00579   -0.00867   -0.01257
AFIX  43
H49   2    0.226346    0.852709    0.896179    11.00000   -1.20000
AFIX   0
C50   1    0.216943    0.781289    0.973293    11.00000    0.03270    0.05180 =
         0.05729   -0.01281    0.00036   -0.01387
C51   1    0.271483    0.718455    1.014323    11.00000    0.03707    0.04625 =
         0.05561   -0.01022    0.00451   -0.01934
AFIX  43
H51   2    0.240632    0.698963    1.048172    11.00000   -1.20000
AFIX   0
C52   1    0.370394    0.683028    1.007320    11.00000    0.03460    0.03350 =
         0.05114   -0.00986   -0.00008   -0.01657
C53   1    0.410734    0.809510    0.864006    11.00000    0.03810    0.04585 =
         0.05299    0.00611   -0.01199   -0.01786
AFIX 137
H53A  2    0.449024    0.832719    0.885816    11.00000   -1.50000
H53B  2    0.361665    0.848518    0.835124    11.00000   -1.50000
H53C  2    0.452811    0.768964    0.836998    11.00000   -1.50000
AFIX   0
C54   1    0.109676    0.819214    0.983404    11.00000    0.03418    0.07876 =
         0.07581   -0.00903    0.00371   -0.01068
AFIX 137
H54A  2    0.085316    0.780946    1.001038    11.00000   -1.50000
H54B  2    0.077896    0.842639    0.940548    11.00000   -1.50000
H54C  2    0.096245    0.858656    1.015184    11.00000   -1.50000
AFIX   0
C55   1    0.425653    0.612323    1.051476    11.00000    0.04233    0.03630 =
         0.05855   -0.00272    0.00438   -0.01988
AFIX 137
H55A  2    0.392189    0.613850    1.094022    11.00000   -1.50000
H55B  2    0.490398    0.610153    1.059896    11.00000   -1.50000
H55C  2    0.430296    0.567001    1.029216    11.00000   -1.50000
AFIX   0
C56   1    0.277259    0.617873    0.730735    11.00000    0.04221    0.03854 =
         0.04490   -0.00625    0.00613   -0.01491
AFIX 137
H56A  2    0.220138    0.611651    0.714553    11.00000   -1.50000
H56B  2    0.257848    0.667319    0.750100    11.00000   -1.50000
H56C  2    0.310252    0.576817    0.764910    11.00000   -1.50000
AFIX   0
C57   1    0.344145    0.614545    0.673341    11.00000    0.03181    0.03373 =
         0.03867   -0.00369   -0.00061   -0.01065
C58   1    0.375453    0.676926    0.665496    11.00000    0.03986    0.02991 =
         0.04523   -0.00877    0.00165   -0.01188
AFIX  43
H58   2    0.330201    0.726286    0.674337    11.00000   -1.20000
AFIX   0
C59   1    0.468411    0.670101    0.645640    11.00000    0.03821    0.03252 =
         0.03540   -0.00526   -0.00174   -0.01457
C60   1    0.503966    0.728113    0.669384    11.00000    0.04377    0.03516 =
         0.04887   -0.01198   -0.00049   -0.01628
AFIX 137
H60A  2    0.549150    0.704843    0.706826    11.00000   -1.50000
H60B  2    0.449253    0.772181    0.684028    11.00000   -1.50000
H60C  2    0.536511    0.744864    0.632668    11.00000   -1.50000
AFIX   0
C61   1    0.343739    0.494576    0.651835    11.00000    0.03433    0.03464 =
         0.03735   -0.00703    0.00420   -0.01422
C62   1    0.404319    0.428611    0.687882    11.00000    0.03663    0.03655 =
         0.03704   -0.00484   -0.00035   -0.01618
C63   1    0.373731    0.369047    0.701657    11.00000    0.04596    0.03807 =
         0.04109   -0.00094    0.00054   -0.01869
AFIX  43
H63   2    0.415419    0.323846    0.725932    11.00000   -1.20000
AFIX   0
C64   1    0.284587    0.373574    0.681130    11.00000    0.04869    0.04371 =
         0.04143   -0.00677    0.00564   -0.02603
C65   1    0.225627    0.439554    0.645092    11.00000    0.03884    0.05106 =
         0.04250   -0.00742    0.00335   -0.02439
AFIX  43
H65   2    0.164104    0.443597    0.630816    11.00000   -1.20000
AFIX   0
C66   1    0.253421    0.500319    0.629009    11.00000    0.03499    0.04039 =
         0.04129   -0.00623    0.00271   -0.01653
C67   1    0.501134    0.422125    0.712630    11.00000    0.04060    0.04197 =
         0.05179    0.00402   -0.00689   -0.01809
AFIX 137
H67A  2    0.534541    0.371727    0.735896    11.00000   -1.50000
H67B  2    0.492182    0.461795    0.743493    11.00000   -1.50000
H67C  2    0.539545    0.428642    0.674571    11.00000   -1.50000
AFIX   0
C68   1    0.252482    0.308973    0.697012    11.00000    0.06711    0.05769 =
         0.05741   -0.00165    0.00264   -0.04030
AFIX 137
H68A  2    0.194423    0.326624    0.724303    11.00000   -1.50000
H68B  2    0.303646    0.266806    0.721750    11.00000   -1.50000
H68C  2    0.238444    0.291367    0.655339    11.00000   -1.50000
AFIX   0
C69   1    0.188161    0.569494    0.587651    11.00000    0.03772    0.04796 =
         0.05496    0.00064   -0.00575   -0.01737
AFIX 137
H69A  2    0.127290    0.564482    0.579205    11.00000   -1.50000
H69B  2    0.218946    0.573938    0.544996    11.00000   -1.50000
H69C  2    0.175653    0.615215    0.611757    11.00000   -1.50000
AFIX   0
C70   1    0.624499    0.597733    0.605330    11.00000    0.03492    0.02865 =
         0.04074   -0.00948   -0.00135   -0.01500
C71   1    0.685799    0.563329    0.660523    11.00000    0.04072    0.03020 =
         0.03992   -0.00948   -0.00206   -0.01618
C72   1    0.784895    0.541760    0.652614    11.00000    0.03825    0.03849 =
         0.04630   -0.00962   -0.00721   -0.01436
AFIX  43
H72   2    0.826366    0.518484    0.689974    11.00000   -1.20000
AFIX   0
C73   1    0.824523    0.553248    0.592044    11.00000    0.03680    0.04619 =
         0.05271   -0.01589   -0.00017   -0.01681
C74   1    0.762549    0.585959    0.537573    11.00000    0.04168    0.04668 =
         0.04461   -0.01253    0.00528   -0.02092
AFIX  43
H74   2    0.788602    0.593917    0.495582    11.00000   -1.20000
AFIX   0
C75   1    0.663496    0.607330    0.542908    11.00000    0.04199    0.03556 =
         0.03864   -0.00917    0.00063   -0.01879
C76   1    0.647840    0.546929    0.727012    11.00000    0.04774    0.04384 =
         0.04070   -0.00227   -0.00614   -0.02266
AFIX 137
H76A  2    0.641585    0.587402    0.756386    11.00000   -1.50000
H76B  2    0.692429    0.497763    0.747373    11.00000   -1.50000
H76C  2    0.584730    0.544917    0.720670    11.00000   -1.50000
AFIX   0
C77   1    0.931340    0.532030    0.584747    11.00000    0.03806    0.07570 =
         0.06604   -0.01608    0.00314   -0.01867
AFIX 137
H77A  2    0.960947    0.525393    0.629062    11.00000   -1.50000
H77B  2    0.942632    0.572701    0.557845    11.00000   -1.50000
H77C  2    0.959796    0.484218    0.562597    11.00000   -1.50000
AFIX   0
C78   1    0.598891    0.638470    0.482881    11.00000    0.04324    0.05098 =
         0.04044   -0.00324    0.00039   -0.01963
AFIX 137
H78A  2    0.631572    0.657997    0.448138    11.00000   -1.50000
H78B  2    0.539536    0.679989    0.495420    11.00000   -1.50000
H78C  2    0.583270    0.597811    0.465788    11.00000   -1.50000
AFIX   0
C79   1    0.654445    0.418924    0.563841    11.00000    0.03625    0.03739 =
         0.03681   -0.00500   -0.00548   -0.01725
AFIX  43
H79   2    0.681475    0.431562    0.601226    11.00000   -1.20000
AFIX   0
C80   1    0.700356    0.351395    0.537741    11.00000    0.04071    0.03280 =
         0.03581   -0.00269   -0.00611   -0.01734
C81   1    0.794481    0.294182    0.560064    11.00000    0.04233    0.03581 =
         0.04241   -0.00318   -0.00314   -0.01681
C82   1    0.855985    0.308107    0.603902    11.00000    0.04205    0.03735 =
         0.04981   -0.00819   -0.00204   -0.01614
AFIX  43
H82   2    0.838983    0.357850    0.618671    11.00000   -1.20000
AFIX   0
C83   1    0.942369    0.249248    0.626129    11.00000    0.04334    0.04506 =
         0.05357   -0.00195   -0.00985   -0.01701
C84   1    0.963827    0.177006    0.601242    11.00000    0.05350    0.03912 =
         0.06489   -0.00109   -0.01880   -0.01060
AFIX  43
H84   2    1.020106    0.134415    0.615773    11.00000   -1.20000
AFIX   0
C85   1    0.902530    0.169546    0.556158    11.00000    0.05916    0.03449 =
         0.06504   -0.00633   -0.01668   -0.00941
AFIX  43
H85   2    0.919775    0.121228    0.538360    11.00000   -1.20000
AFIX   0
C86   1    0.986801    0.335383    0.687546    11.00000    0.04889    0.05867 =
         0.07786   -0.01724   -0.01256   -0.02124
AFIX 137
H86A  2    0.992584    0.367170    0.648399    11.00000   -1.50000
H86B  2    1.033948    0.332311    0.721715    11.00000   -1.50000
H86C  2    0.921821    0.358051    0.705659    11.00000   -1.50000
AFIX   0
C87   1    1.092884    0.196996    0.690610    11.00000    0.04581    0.06000 =
         0.08222   -0.00064   -0.01967   -0.01719
AFIX 137
H87A  2    1.077724    0.154146    0.709407    11.00000   -1.50000
H87B  2    1.124460    0.213484    0.724870    11.00000   -1.50000
H87C  2    1.135971    0.180864    0.652549    11.00000   -1.50000
AFIX   0
C88   1    0.749494    0.007213    0.526791    11.00000    0.08240    0.04041 =
         0.07437    0.00828   -0.01290   -0.02825
AFIX 137
H88A  2    0.727004    0.025156    0.570971    11.00000   -1.50000
H88B  2    0.810456   -0.037393    0.531642    11.00000   -1.50000
H88C  2    0.701433   -0.006905    0.505674    11.00000   -1.50000
AFIX   0
C89   1    0.764339    0.070347    0.483574    11.00000    0.06821    0.03340 =
         0.05243    0.00095   -0.01449   -0.02368
C90   1    0.856184    0.050433    0.456624    11.00000    0.06702    0.02913 =
         0.05966    0.00005   -0.01476   -0.01585
AFIX  43
H90   2    0.901843    0.001754    0.472387    11.00000   -1.20000
AFIX   0
C91   1    0.891434    0.091552    0.409613    11.00000    0.05108    0.03200 =
         0.05661   -0.00996   -0.01139   -0.01042
C92   1    0.986177    0.046167    0.378483    11.00000    0.05962    0.03506 =
         0.07419   -0.00765   -0.00387   -0.00683
AFIX 137
H92A  2    0.975044    0.035927    0.332899    11.00000   -1.50000
H92B  2    1.017962   -0.002278    0.405130    11.00000   -1.50000
H92C  2    1.027214    0.075302    0.377150    11.00000   -1.50000
AFIX   0
C93   1    0.598663    0.142283    0.494317    11.00000    0.06233    0.03521 =
         0.04744    0.00152   -0.00665   -0.02615
C94   1    0.546474    0.114195    0.453736    11.00000    0.07257    0.04068 =
         0.05163   -0.00362   -0.00817   -0.02957
C95   1    0.456907    0.118930    0.473698    11.00000    0.06829    0.05361 =
         0.06474   -0.00297   -0.01233   -0.03714
AFIX  43
H95   2    0.421982    0.100101    0.446097    11.00000   -1.20000
AFIX   0
C96   1    0.415312    0.150234    0.532781    11.00000    0.07289    0.05480 =
         0.05915   -0.00066   -0.00438   -0.03926
C97   1    0.468880    0.176325    0.572621    11.00000    0.07087    0.05071 =
         0.04972   -0.00148    0.00033   -0.03540
AFIX  43
H97   2    0.442587    0.196955    0.613629    11.00000   -1.20000
AFIX   0
C98   1    0.559067    0.173217    0.554500    11.00000    0.06833    0.04200 =
         0.04544    0.00060   -0.00596   -0.03174
C99   1    0.588916    0.077371    0.390369    11.00000    0.07957    0.04979 =
         0.06096   -0.01261   -0.00868   -0.03020
AFIX 137
H99A  2    0.616251    0.021737    0.399070    11.00000   -1.50000
H99B  2    0.639623    0.094442    0.374865    11.00000   -1.50000
H99C  2    0.538487    0.091978    0.355945    11.00000   -1.50000
AFIX   0
C100  1    0.315494    0.157642    0.552985    11.00000    0.07842    0.08170 =
         0.07724   -0.00824    0.00052   -0.05098
AFIX 137
H10G  2    0.316261    0.139578    0.600079    11.00000   -1.50000
H10H  2    0.294270    0.126872    0.525193    11.00000   -1.50000
H10I  2    0.271118    0.211286    0.546805    11.00000   -1.50000
AFIX   0
C101  1    0.613718    0.202891    0.599421    11.00000    0.07773    0.06015 =
         0.04626   -0.00381   -0.00239   -0.04408
AFIX 137
H10D  2    0.617600    0.249361    0.577797    11.00000   -1.50000
H10E  2    0.678766    0.164046    0.607540    11.00000   -1.50000
H10F  2    0.580235    0.214513    0.642061    11.00000   -1.50000
AFIX   0
C102  1    0.885605    0.194414    0.336047    11.00000    0.03718    0.03052 =
         0.05688   -0.00712   -0.00369   -0.00612
C103  1    0.948794    0.231273    0.345132    11.00000    0.03890    0.03617 =
         0.06365   -0.00785   -0.00587   -0.00881
C104  1    0.983615    0.259029    0.289305    11.00000    0.04065    0.04259 =
         0.07446   -0.01142    0.00394   -0.01378
AFIX  43
H104  2    1.025966    0.283993    0.295649    11.00000   -1.20000
AFIX   0
C105  1    0.959352    0.251953    0.224668    11.00000    0.04582    0.04580 =
         0.06634   -0.01098    0.01078   -0.01101
C106  1    0.898030    0.214329    0.216863    11.00000    0.04665    0.04330 =
         0.05431   -0.01299    0.00580   -0.00977
AFIX  43
H106  2    0.880475    0.208497    0.173019    11.00000   -1.20000
AFIX   0
C107  1    0.861682    0.185001    0.271448    11.00000    0.04049    0.03672 =
         0.05442   -0.01215   -0.00076   -0.00733
C108  1    0.981962    0.236992    0.414369    11.00000    0.04928    0.05052 =
         0.07177   -0.00793   -0.01145   -0.02160
AFIX 137
H10A  2    1.018927    0.185643    0.434734    11.00000   -1.50000
H10B  2    0.925886    0.262551    0.441942    11.00000   -1.50000
H10C  2    1.022585    0.266491    0.411336    11.00000   -1.50000
AFIX   0
C109  1    0.997700    0.284608    0.165339    11.00000    0.07659    0.07177 =
         0.07856   -0.01299    0.03024   -0.03294
AFIX 137
H10J  2    0.968957    0.340490    0.164041    11.00000   -1.50000
H10K  2    0.981234    0.267744    0.124069    11.00000   -1.50000
H10L  2    1.067763    0.266755    0.169453    11.00000   -1.50000
AFIX   0
C110  1    0.797779    0.142938    0.260338    11.00000    0.05353    0.05397 =
         0.05659   -0.01813   -0.00072   -0.02154
AFIX 137
H11A  2    0.765485    0.160342    0.216720    11.00000   -1.50000
H11B  2    0.749496    0.153082    0.295616    11.00000   -1.50000
H11C  2    0.836749    0.088001    0.261444    11.00000   -1.50000
AFIX   0
C111  1    0.811465    0.249315    0.775886    11.00000    0.06702    0.06000 =
         0.06263   -0.00035    0.00046   -0.03498
C112  1    0.773597    0.325646    0.787117    11.00000    0.05548    0.06208 =
         0.05851   -0.00685   -0.00020   -0.01891
AFIX  43
H112  2    0.712462    0.357723    0.768643    11.00000   -1.20000
AFIX   0
C113  1    0.823206    0.356327    0.824882    11.00000    0.07010    0.05123 =
         0.07798   -0.00902   -0.01177   -0.01669
AFIX  43
H113  2    0.796510    0.409302    0.831691    11.00000   -1.20000
AFIX   0
C114  1    0.912500    0.309609    0.853052    11.00000    0.07309    0.06399 =
         0.07070   -0.00610   -0.01249   -0.02662
AFIX  43
H114  2    0.946447    0.330273    0.879651    11.00000   -1.20000
AFIX   0
C115  1    0.950522    0.233653    0.841864    11.00000    0.06715    0.05919 =
         0.07235    0.00303   -0.00918   -0.01667
AFIX  43
H115  2    1.011853    0.201291    0.859853    11.00000   -1.20000
AFIX   0
C116  1    0.899062    0.204294    0.804182    11.00000    0.08310    0.05038 =
         0.07594    0.00118   -0.00784   -0.02222
AFIX  43
H116  2    0.925278    0.151236    0.797713    11.00000   -1.20000
AFIX   0
C117  1    0.756534    0.216491    0.734427    11.00000    0.08425    0.08563 =
         0.09167   -0.01553    0.00434   -0.05420
AFIX 137
H11D  2    0.733005    0.184027    0.763484    11.00000   -1.50000
H11E  2    0.799093    0.185991    0.700645    11.00000   -1.50000
H11F  2    0.701863    0.258159    0.712256    11.00000   -1.50000
AFIX   0
HKLF 4


REM  E:Ky386_a.res in P-1
REM R1 =  0.0593 for   16809 Fo > 4sig(Fo)  and  0.0672 for all   19711 data
REM   1271 parameters refined using      0 restraints

END

WGHT      0.1093      2.3588

REM Highest difference peak  0.540,  deepest hole -0.416,  1-sigma level  0.061
Q1    1   0.5373  0.9436  0.9810  11.00000  0.05    0.54
Q2    1   0.3460  1.3012  0.8600  11.00000  0.05    0.44
Q3    1   0.3432  0.7175  0.7052  11.00000  0.05    0.42
Q4    1   0.7588  0.2990  0.6571  11.00000  0.05    0.41
Q5    1   0.7370  0.3004  0.5851  11.00000  0.05    0.41
Q6    1   0.1285  1.0637  0.8586  11.00000  0.05    0.37
Q7    1   0.9486  0.5452  1.1225  11.00000  0.05    0.36
Q8    1   0.1945  1.1321  0.9225  11.00000  0.05    0.36
Q9    1   0.6474  0.7223  0.9051  11.00000  0.05    0.34
Q10   1   0.8699  0.1700  0.6600  11.00000  0.05    0.34
Q11   1   0.8194  0.2386  0.6939  11.00000  0.05    0.34
Q12   1   0.0499  1.0239  0.8396  11.00000  0.05    0.33
Q13   1   0.7910  0.5537  1.0813  11.00000  0.05    0.33
Q14   1   0.4633  1.1135  0.9375  11.00000  0.05    0.32
Q15   1   1.0517  0.1953  0.7414  11.00000  0.05    0.31
Q16   1   0.7252  0.6882  0.8027  11.00000  0.05    0.31
Q17   1   0.5188  0.1070  0.3213  11.00000  0.05    0.31
Q18   1   0.7287  0.7363  0.7561  11.00000  0.05    0.31
Q19   1   0.7347  0.7781  0.7205  11.00000  0.05    0.31
Q20   1   0.9427  0.3091  0.1375  11.00000  0.05    0.31
;
_shelx_res_checksum              35846
####################################################################### 
# 
# This file contains crystal structure data downloaded from the 
# Cambridge Structural Database (CSD) hosted by the Cambridge 
# Crystallographic Data Centre (CCDC).
# 
# Full information about CCDC data access policies and citation 
# guidelines are available at http://www.ccdc.cam.ac.uk/access/V1 
# 
# Audit and citation data items may have been added by the CCDC. 
# Please retain this information to preserve the provenance of 
# this file and to allow appropriate attribution of the data. 
# 
#######################################################################

data_cj1407
_database_code_depnum_ccdc_archive 'CCDC 1983485'
loop_
_audit_author_name
_audit_author_address
'Cameron Jones'
;Monash University
Australia
;
_audit_update_record             
;
2020-02-12 deposited with the CCDC.	2020-03-06 downloaded from the CCDC.
;

_audit_creation_method           SHELXL-2018/3
_shelx_SHELXL_version_number     2018/3
_chemical_name_systematic        ?
_chemical_name_common            ?
_chemical_melting_point          ?
_chemical_formula_moiety         'C56 H70 Mg2 N8, C14 H16'
_chemical_formula_sum            'C70 H86 Mg2 N8'
_chemical_formula_weight         1088.08

loop_
_atom_type_symbol
_atom_type_description
_atom_type_scat_dispersion_real
_atom_type_scat_dispersion_imag
_atom_type_scat_source
C C 0.0033 0.0016 'International Tables Vol C Tables 4.2.6.8 and 6.1.1.4'
H H 0.0000 0.0000 'International Tables Vol C Tables 4.2.6.8 and 6.1.1.4'
N N 0.0061 0.0033 'International Tables Vol C Tables 4.2.6.8 and 6.1.1.4'
Mg Mg 0.0486 0.0363 'International Tables Vol C Tables 4.2.6.8 and 6.1.1.4'

_space_group_crystal_system      monoclinic
_space_group_IT_number           15
_space_group_name_H-M_alt        'C 2/c'
_space_group_name_Hall           '-C 2yc'

_shelx_space_group_comment       
;
The symmetry employed for this shelxl refinement is uniquely defined
by the following loop, which should always be used as a source of
symmetry information in preference to the above space-group names.
They are only intended as comments.
;

loop_
_space_group_symop_operation_xyz
'x, y, z'
'-x, y, -z+1/2'
'x+1/2, y+1/2, z'
'-x+1/2, y+1/2, -z+1/2'
'-x, -y, -z'
'x, -y, z-1/2'
'-x+1/2, -y+1/2, -z'
'x+1/2, -y+1/2, z-1/2'

_cell_length_a                   18.7699(3)
_cell_length_b                   15.7829(2)
_cell_length_c                   22.8274(4)
_cell_angle_alpha                90
_cell_angle_beta                 109.172(2)
_cell_angle_gamma                90
_cell_volume                     6387.40(19)
_cell_formula_units_Z            4
_cell_measurement_temperature    123(2)
_cell_measurement_reflns_used    24459
_cell_measurement_theta_min      3.4940
_cell_measurement_theta_max      30.6830

_exptl_crystal_description       prism
_exptl_crystal_colour            red
_exptl_crystal_density_meas      ?
_exptl_crystal_density_method    ?
_exptl_crystal_density_diffrn    1.131
_exptl_crystal_F_000             2344
_exptl_transmission_factor_min   ?
_exptl_transmission_factor_max   ?
_exptl_crystal_size_max          0.25
_exptl_crystal_size_mid          0.25
_exptl_crystal_size_min          0.25
_exptl_absorpt_coefficient_mu    0.084
_shelx_estimated_absorpt_T_min   ?
_shelx_estimated_absorpt_T_max   ?
_exptl_absorpt_correction_T_min  0.80531
_exptl_absorpt_correction_T_max  1.00000
_exptl_absorpt_correction_type   multi-scan
_exptl_absorpt_process_details   
;
CrysAlisPro 1.171.40.53 (Rigaku Oxford Diffraction, 2019)
Empirical absorption correction using spherical harmonics,
 implemented in SCALE3 ABSPACK scaling algorithm.
;
_exptl_absorpt_special_details   ?
_diffrn_ambient_temperature      123(2)
_diffrn_radiation_wavelength     0.71073
_diffrn_radiation_type           MoK\a
_diffrn_source                   'micro-focus sealed X-ray tube'
_diffrn_measurement_device_type  'XtaLAB Synergy, Dualflex, HyPix'
_diffrn_measurement_method       '\w scans'
_diffrn_detector_area_resol_mean 10.0000
_diffrn_reflns_number            33068
_diffrn_reflns_av_unetI/netI     0.0114
_diffrn_reflns_av_R_equivalents  0.0154
_diffrn_reflns_limit_h_min       -23
_diffrn_reflns_limit_h_max       21
_diffrn_reflns_limit_k_min       -17
_diffrn_reflns_limit_k_max       19
_diffrn_reflns_limit_l_min       -27
_diffrn_reflns_limit_l_max       28
_diffrn_reflns_theta_min         3.456
_diffrn_reflns_theta_max         26.016
_diffrn_reflns_theta_full        25.242
_diffrn_measured_fraction_theta_max 0.998
_diffrn_measured_fraction_theta_full 0.998
_diffrn_reflns_Laue_measured_fraction_max 0.998
_diffrn_reflns_Laue_measured_fraction_full 0.998
_diffrn_reflns_point_group_measured_fraction_max 0.998
_diffrn_reflns_point_group_measured_fraction_full 0.998
_reflns_number_total             6275
_reflns_number_gt                5826
_reflns_threshold_expression     'I > 2\s(I)'
_reflns_Friedel_coverage         0.000
_reflns_Friedel_fraction_max     .
_reflns_Friedel_fraction_full    .

_reflns_special_details          
;
 Reflections were merged by SHELXL according to the crystal
 class for the calculation of statistics and refinement.
 
 _reflns_Friedel_fraction is defined as the number of unique
 Friedel pairs measured divided by the number that would be
 possible theoretically, ignoring centric projections and
 systematic absences.
;

_computing_data_collection       'CrysAlisPro 1.171.40.53 (Rigaku OD, 2019)'
_computing_cell_refinement       'CrysAlisPro 1.171.40.53 (Rigaku OD, 2019)'
_computing_data_reduction        'CrysAlisPro 1.171.40.53 (Rigaku OD, 2019)'
_computing_structure_solution    'SHELXT 2014/5 (Sheldrick, 2014)'
_computing_structure_refinement  'SHELXL-2018/3 (Sheldrick, 2018)'
_computing_molecular_graphics    ?
_computing_publication_material  ?
_refine_special_details          ?
_refine_ls_structure_factor_coef Fsqd
_refine_ls_matrix_type           full
_refine_ls_weighting_scheme      calc
_refine_ls_weighting_details     
'w=1/[\s^2^(Fo^2^)+(0.0551P)^2^+5.0091P] where P=(Fo^2^+2Fc^2^)/3'
_atom_sites_solution_primary     dual
_atom_sites_solution_secondary   ?
_atom_sites_solution_hydrogens   geom
_refine_ls_hydrogen_treatment    constr
_refine_ls_extinction_method     none
_refine_ls_extinction_coef       .
_refine_ls_number_reflns         6275
_refine_ls_number_parameters     410
_refine_ls_number_restraints     30
_refine_ls_R_factor_all          0.0425
_refine_ls_R_factor_gt           0.0400
_refine_ls_wR_factor_ref         0.1105
_refine_ls_wR_factor_gt          0.1086
_refine_ls_goodness_of_fit_ref   1.046
_refine_ls_restrained_S_all      1.057
_refine_ls_shift/su_max          0.001
_refine_ls_shift/su_mean         0.000

loop_
_atom_site_label
_atom_site_type_symbol
_atom_site_fract_x
_atom_site_fract_y
_atom_site_fract_z
_atom_site_U_iso_or_equiv
_atom_site_adp_type
_atom_site_occupancy
_atom_site_site_symmetry_order
_atom_site_calc_flag
_atom_site_refinement_flags_posn
_atom_site_refinement_flags_adp
_atom_site_refinement_flags_occupancy
_atom_site_disorder_assembly
_atom_site_disorder_group
Mg1 Mg 0.55890(2) 0.76620(2) 0.31143(2) 0.02046(11) Uani 1 1 d . . . . .
N1 N 0.59474(5) 0.85356(6) 0.38582(4) 0.0214(2) Uani 1 1 d . . . . .
N2 N 0.67459(5) 0.74271(6) 0.32314(4) 0.0220(2) Uani 1 1 d . . . . .
N3 N 0.54711(6) 0.65615(6) 0.36719(5) 0.0249(2) Uani 1 1 d . . . . .
N4 N 0.54618(8) 0.42567(8) 0.45831(6) 0.0431(3) Uani 1 1 d . . . . .
C4 C 0.73235(6) 0.76471(7) 0.37195(5) 0.0235(2) Uani 1 1 d . . . . .
C2 C 0.66335(7) 0.85581(7) 0.42756(5) 0.0241(2) Uani 1 1 d . . . . .
C6 C 0.54295(7) 0.91768(8) 0.39060(5) 0.0253(3) Uani 1 1 d . . . . .
C3 C 0.72550(6) 0.81032(8) 0.42287(5) 0.0254(3) Uani 1 1 d . . . . .
H3 H 0.768899 0.810279 0.458997 0.030 Uiso 1 1 calc R U . . .
C11 C 0.48934(7) 0.90103(8) 0.41955(6) 0.0290(3) Uani 1 1 d . . . . .
C19 C 0.68880(7) 0.75084(9) 0.22092(6) 0.0302(3) Uani 1 1 d . . . . .
C24 C 0.54609(7) 0.50076(8) 0.42943(6) 0.0291(3) Uani 1 1 d . . . . .
C22 C 0.59797(7) 0.63836(8) 0.42297(6) 0.0274(3) Uani 1 1 d . . . . .
H22 H 0.635231 0.679917 0.441354 0.033 Uiso 1 1 calc R U . . .
C14 C 0.68964(6) 0.70193(8) 0.27237(5) 0.0252(3) Uani 1 1 d . . . . .
C26 C 0.49473(7) 0.59621(8) 0.34355(6) 0.0272(3) Uani 1 1 d . . . . .
H26 H 0.457178 0.607226 0.304716 0.033 Uiso 1 1 calc R U . . .
C23 C 0.59984(7) 0.56455(8) 0.45516(6) 0.0278(3) Uani 1 1 d . . . . .
H23 H 0.637154 0.556462 0.494577 0.033 Uiso 1 1 calc R U . . .
C25 C 0.49187(7) 0.52014(8) 0.37175(6) 0.0311(3) Uani 1 1 d . . . . .
H25 H 0.453262 0.480476 0.352343 0.037 Uiso 1 1 calc R U . . .
C10 C 0.44040(8) 0.96557(10) 0.42328(7) 0.0392(3) Uani 1 1 d . . . . .
H10 H 0.403869 0.954923 0.442954 0.047 Uiso 1 1 calc R U . . .
C5 C 0.81240(7) 0.74518(9) 0.37454(6) 0.0343(3) Uani 1 1 d . . . . .
H5A H 0.814314 0.688314 0.357872 0.051 Uiso 1 1 calc R U . . .
H5B H 0.845988 0.747678 0.417660 0.051 Uiso 1 1 calc R U . . .
H5C H 0.828651 0.786910 0.349751 0.051 Uiso 1 1 calc R U . . .
C15 C 0.70194(7) 0.61404(9) 0.27314(6) 0.0333(3) Uani 1 1 d . . . . .
C18 C 0.70046(8) 0.71019(11) 0.17039(6) 0.0408(3) Uani 1 1 d . . . . .
H18 H 0.698997 0.742317 0.134821 0.049 Uiso 1 1 calc R U . . .
C27 C 0.59949(9) 0.40916(10) 0.51970(7) 0.0404(3) Uani 1 1 d . . . . .
H27A H 0.650421 0.404105 0.517145 0.061 Uiso 1 1 calc R U . . .
H27B H 0.585857 0.356253 0.535847 0.061 Uiso 1 1 calc R U . . .
H27C H 0.598134 0.455979 0.547516 0.061 Uiso 1 1 calc R U . . .
C21 C 0.67620(8) 0.84458(9) 0.22068(7) 0.0373(3) Uani 1 1 d . . . . .
H21A H 0.684615 0.869697 0.184236 0.056 Uiso 1 1 calc R U . . .
H21B H 0.711434 0.869521 0.258418 0.056 Uiso 1 1 calc R U . . .
H21C H 0.624297 0.855847 0.219218 0.056 Uiso 1 1 calc R U . . .
C1 C 0.67957(8) 0.91238(10) 0.48417(6) 0.0371(3) Uani 1 1 d . . . . .
H1A H 0.685857 0.970991 0.472552 0.056 Uiso 1 1 calc R U . . .
H1B H 0.725909 0.893385 0.516050 0.056 Uiso 1 1 calc R U . . .
H1C H 0.637410 0.909322 0.500471 0.056 Uiso 1 1 calc R U . . .
C7 C 0.54658(10) 0.99740(9) 0.36487(8) 0.0431(4) Uani 1 1 d . . . . .
C13 C 0.48527(9) 0.81576(10) 0.44714(8) 0.0440(4) Uani 1 1 d . . . . .
H13A H 0.468985 0.773450 0.413978 0.066 Uiso 1 1 calc R U . . .
H13B H 0.449015 0.817684 0.469733 0.066 Uiso 1 1 calc R U . . .
H13C H 0.535144 0.800369 0.475755 0.066 Uiso 1 1 calc R U . . .
C16 C 0.71489(8) 0.57681(10) 0.22208(7) 0.0422(4) Uani 1 1 d . . . . .
H16 H 0.724455 0.517680 0.222387 0.051 Uiso 1 1 calc R U . . .
C20 C 0.70218(10) 0.56063(9) 0.32769(8) 0.0465(4) Uani 1 1 d . . . . .
H20A H 0.651695 0.560787 0.331547 0.070 Uiso 1 1 calc R U . . .
H20B H 0.738534 0.583850 0.365579 0.070 Uiso 1 1 calc R U . . .
H20C H 0.716453 0.502425 0.321519 0.070 Uiso 1 1 calc R U . . .
C17 C 0.71403(8) 0.62430(12) 0.17132(7) 0.0460(4) Uani 1 1 d . . . . .
H17 H 0.722789 0.597891 0.136911 0.055 Uiso 1 1 calc R U . . .
C9 C 0.44416(10) 1.04438(11) 0.39895(8) 0.0529(4) Uani 1 1 d . . . . .
H9 H 0.410633 1.087907 0.402068 0.064 Uiso 1 1 calc R U . . .
C28 C 0.49252(11) 0.35976(11) 0.42813(8) 0.0552(5) Uani 1 1 d . . . . .
H28A H 0.441293 0.378807 0.423598 0.083 Uiso 1 1 calc R U . . .
H28B H 0.503868 0.308133 0.453352 0.083 Uiso 1 1 calc R U . . .
H28C H 0.496256 0.347933 0.387089 0.083 Uiso 1 1 calc R U . . .
C8 C 0.49671(12) 1.06017(11) 0.36998(9) 0.0597(5) Uani 1 1 d . . . . .
H8 H 0.498980 1.114794 0.353197 0.072 Uiso 1 1 calc R U . . .
C12 C 0.60323(13) 1.01408(11) 0.33227(11) 0.0658(6) Uani 1 1 d . . . . .
H12A H 0.604309 1.074833 0.323716 0.099 Uiso 1 1 calc R U . . .
H12B H 0.588855 0.982518 0.293143 0.099 Uiso 1 1 calc R U . . .
H12C H 0.653335 0.995749 0.358756 0.099 Uiso 1 1 calc R U . . .
C29 C 0.7417(3) 0.30052(15) 0.46929(18) 0.0683(13) Uani 0.5 1 d DG U P A -1
C30 C 0.8011(2) 0.2943(3) 0.5249(2) 0.0758(18) Uani 0.5 1 d DG U P A -1
H30 H 0.837294 0.338496 0.537189 0.091 Uiso 0.5 1 calc R U P A -1
C31 C 0.8074(3) 0.2234(4) 0.56237(16) 0.112(2) Uani 0.5 1 d G U P A -1
H31 H 0.848010 0.219168 0.600347 0.134 Uiso 0.5 1 calc R U P A -1
C32 C 0.7544(4) 0.1588(2) 0.5443(3) 0.104(2) Uani 0.5 1 d G U P A -1
H32 H 0.758770 0.110310 0.569964 0.125 Uiso 0.5 1 calc R U P A -1
C33 C 0.6950(3) 0.16497(17) 0.4888(3) 0.0793(18) Uani 0.5 1 d G U P A -1
H33 H 0.658812 0.120780 0.476423 0.095 Uiso 0.5 1 calc R U P A -1
C34 C 0.6887(2) 0.2359(2) 0.45124(18) 0.0746(19) Uani 0.5 1 d DG U P A -1
H34 H 0.648095 0.240107 0.413264 0.090 Uiso 0.5 1 calc R U P A -1
C35 C 0.7293(4) 0.3751(3) 0.4261(3) 0.0819(15) Uani 0.5 1 d D . P A -1
H35A H 0.725553 0.426992 0.448489 0.123 Uiso 0.5 1 calc R U P A -1
H35B H 0.682474 0.367018 0.391293 0.123 Uiso 0.5 1 calc R U P A -1
H35C H 0.771754 0.379991 0.410257 0.123 Uiso 0.5 1 calc R U P A -1
C36 C 0.53453(10) 0.28729(18) 0.25481(12) 0.0558(10) Uani 0.5 1 d DG . P B -1
C37 C 0.51510(12) 0.37260(16) 0.24862(15) 0.0498(12) Uani 0.5 1 d DG . P B -1
H37 H 0.552330 0.414177 0.250326 0.060 Uiso 0.5 1 calc R U P B -1
C38 C 0.44120(14) 0.39708(12) 0.23992(13) 0.0572(9) Uani 0.5 1 d G . P B -1
H38 H 0.427915 0.455389 0.235681 0.069 Uiso 0.5 1 calc R U P B -1
C39 C 0.38672(10) 0.33625(16) 0.23742(13) 0.0471(8) Uani 0.5 1 d G . P B -1
H39 H 0.336211 0.352984 0.231470 0.057 Uiso 0.5 1 calc R U P B -1
C40 C 0.40615(13) 0.25094(14) 0.24361(16) 0.0471(14) Uani 0.5 1 d G . P B -1
H40 H 0.368922 0.209367 0.241903 0.057 Uiso 0.5 1 calc R U P B -1
C41 C 0.48006(15) 0.22646(13) 0.25231(14) 0.0490(9) Uani 0.5 1 d DG . P B -1
H41 H 0.493338 0.168154 0.256548 0.059 Uiso 0.5 1 calc R U P B -1
C42 C 0.6122(5) 0.2626(6) 0.2630(4) 0.095(3) Uani 0.5 1 d D . P B -1
H42A H 0.640435 0.312170 0.256927 0.143 Uiso 0.5 1 calc R U P B -1
H42B H 0.612426 0.218845 0.232688 0.143 Uiso 0.5 1 calc R U P B -1
H42C H 0.635803 0.240383 0.305057 0.143 Uiso 0.5 1 calc R U P B -1

loop_
_atom_site_aniso_label
_atom_site_aniso_U_11
_atom_site_aniso_U_22
_atom_site_aniso_U_33
_atom_site_aniso_U_23
_atom_site_aniso_U_13
_atom_site_aniso_U_12
Mg1 0.01760(19) 0.0232(2) 0.0181(2) -0.00071(14) 0.00246(15) 0.00051(14)
N1 0.0205(5) 0.0214(5) 0.0213(5) -0.0008(4) 0.0057(4) 0.0002(4)
N2 0.0195(5) 0.0245(5) 0.0198(5) -0.0012(4) 0.0036(4) 0.0021(4)
N3 0.0232(5) 0.0257(5) 0.0229(5) 0.0007(4) 0.0035(4) -0.0018(4)
N4 0.0525(8) 0.0369(7) 0.0310(6) 0.0104(5) 0.0016(5) -0.0147(6)
C4 0.0196(6) 0.0248(6) 0.0231(6) 0.0020(4) 0.0028(4) 0.0023(4)
C2 0.0252(6) 0.0245(6) 0.0208(6) -0.0024(4) 0.0053(5) -0.0038(4)
C6 0.0258(6) 0.0257(6) 0.0226(6) -0.0027(5) 0.0054(5) 0.0031(5)
C3 0.0197(5) 0.0299(6) 0.0210(6) -0.0020(5) -0.0008(4) -0.0010(4)
C11 0.0266(6) 0.0337(7) 0.0255(6) -0.0051(5) 0.0068(5) 0.0016(5)
C19 0.0175(5) 0.0457(8) 0.0255(6) -0.0015(5) 0.0045(5) -0.0005(5)
C24 0.0317(6) 0.0304(6) 0.0250(6) 0.0026(5) 0.0090(5) -0.0039(5)
C22 0.0248(6) 0.0285(6) 0.0248(6) -0.0007(5) 0.0022(5) -0.0044(5)
C14 0.0159(5) 0.0341(6) 0.0224(6) -0.0053(5) 0.0019(4) 0.0024(4)
C26 0.0240(6) 0.0315(6) 0.0220(6) 0.0008(5) 0.0020(5) -0.0034(5)
C23 0.0253(6) 0.0332(7) 0.0210(6) 0.0028(5) 0.0021(5) -0.0015(5)
C25 0.0296(6) 0.0329(7) 0.0265(6) 0.0001(5) 0.0033(5) -0.0103(5)
C10 0.0332(7) 0.0497(9) 0.0365(7) -0.0051(6) 0.0140(6) 0.0099(6)
C5 0.0196(6) 0.0464(8) 0.0317(7) -0.0053(6) 0.0016(5) 0.0054(5)
C15 0.0262(6) 0.0362(7) 0.0332(7) -0.0072(5) 0.0040(5) 0.0069(5)
C18 0.0272(7) 0.0700(10) 0.0240(6) -0.0035(6) 0.0069(5) 0.0012(7)
C27 0.0495(8) 0.0384(8) 0.0304(7) 0.0112(6) 0.0092(6) -0.0002(6)
C21 0.0333(7) 0.0446(8) 0.0347(7) 0.0087(6) 0.0120(6) -0.0034(6)
C1 0.0306(7) 0.0448(8) 0.0322(7) -0.0164(6) 0.0054(5) -0.0030(6)
C7 0.0559(9) 0.0319(7) 0.0495(9) 0.0088(6) 0.0282(8) 0.0125(6)
C13 0.0473(9) 0.0397(8) 0.0585(10) 0.0018(7) 0.0355(8) -0.0001(6)
C16 0.0323(7) 0.0463(8) 0.0421(8) -0.0175(7) 0.0043(6) 0.0101(6)
C20 0.0580(10) 0.0298(7) 0.0508(9) 0.0013(6) 0.0168(8) 0.0133(7)
C17 0.0296(7) 0.0722(11) 0.0330(8) -0.0211(7) 0.0057(6) 0.0083(7)
C9 0.0612(10) 0.0502(9) 0.0520(10) 0.0050(8) 0.0249(8) 0.0318(8)
C28 0.0747(12) 0.0396(9) 0.0423(9) 0.0100(7) 0.0067(8) -0.0245(8)
C8 0.0861(14) 0.0369(9) 0.0693(12) 0.0186(8) 0.0433(11) 0.0287(9)
C12 0.0922(15) 0.0351(8) 0.0961(15) 0.0253(9) 0.0665(13) 0.0163(9)
C29 0.105(3) 0.051(3) 0.081(3) -0.013(2) 0.073(3) -0.003(3)
C30 0.120(4) 0.053(4) 0.091(4) 0.000(3) 0.083(3) 0.008(3)
C31 0.159(6) 0.116(5) 0.094(4) -0.009(5) 0.086(4) 0.031(5)
C32 0.182(7) 0.069(4) 0.117(5) 0.032(4) 0.124(5) 0.040(5)
C33 0.125(4) 0.053(3) 0.097(4) 0.001(3) 0.088(4) 0.001(3)
C34 0.121(4) 0.033(3) 0.111(5) -0.012(3) 0.094(3) -0.016(3)
C35 0.118(4) 0.053(3) 0.102(4) -0.001(2) 0.072(4) -0.005(3)
C36 0.0338(15) 0.112(3) 0.0239(14) 0.0098(19) 0.0119(12) 0.011(2)
C37 0.051(4) 0.0632(19) 0.0367(15) -0.006(2) 0.016(2) -0.0259(19)
C38 0.073(3) 0.045(2) 0.0420(19) 0.0011(15) 0.0029(19) 0.0055(18)
C39 0.0381(17) 0.062(2) 0.0379(17) -0.0023(16) 0.0073(13) 0.0074(16)
C40 0.063(4) 0.0389(19) 0.038(2) -0.0044(16) 0.015(2) -0.0069(19)
C41 0.058(3) 0.0558(19) 0.0389(16) 0.0022(17) 0.023(2) 0.0133(15)
C42 0.058(3) 0.161(8) 0.077(5) 0.005(5) 0.038(3) 0.008(4)

_geom_special_details            
;
 All esds (except the esd in the dihedral angle between two l.s. planes)
 are estimated using the full covariance matrix.  The cell esds are taken
 into account individually in the estimation of esds in distances, angles
 and torsion angles; correlations between esds in cell parameters are only
 used when they are defined by crystal symmetry.  An approximate (isotropic)
 treatment of cell esds is used for estimating esds involving l.s. planes.
;

loop_
_geom_bond_atom_site_label_1
_geom_bond_atom_site_label_2
_geom_bond_distance
_geom_bond_site_symmetry_2
_geom_bond_publ_flag
Mg1 N1 2.1184(10) . ?
Mg1 N2 2.1314(10) . ?
Mg1 N3 2.2071(11) . ?
Mg1 Mg1 2.9464(7) 2_655 ?
N1 C2 1.3273(15) . ?
N1 C6 1.4320(15) . ?
N2 C4 1.3206(15) . ?
N2 C14 1.4325(15) . ?
N3 C26 1.3433(16) . ?
N3 C22 1.3466(16) . ?
N4 C24 1.3558(17) . ?
N4 C27 1.4534(18) . ?
N4 C28 1.4544(19) . ?
C4 C3 1.4085(17) . ?
C4 C5 1.5159(17) . ?
C2 C3 1.4034(17) . ?
C2 C1 1.5171(17) . ?
C6 C11 1.3984(18) . ?
C6 C7 1.3995(19) . ?
C3 H3 0.9500 . ?
C11 C10 1.3928(19) . ?
C11 C13 1.498(2) . ?
C19 C18 1.3985(19) . ?
C19 C14 1.4013(18) . ?
C19 C21 1.498(2) . ?
C24 C25 1.4081(18) . ?
C24 C23 1.4098(18) . ?
C22 C23 1.3716(18) . ?
C22 H22 0.9500 . ?
C14 C15 1.4055(19) . ?
C26 C25 1.3716(18) . ?
C26 H26 0.9500 . ?
C23 H23 0.9500 . ?
C25 H25 0.9500 . ?
C10 C9 1.373(2) . ?
C10 H10 0.9500 . ?
C5 H5A 0.9800 . ?
C5 H5B 0.9800 . ?
C5 H5C 0.9800 . ?
C15 C16 1.3961(19) . ?
C15 C20 1.502(2) . ?
C18 C17 1.378(2) . ?
C18 H18 0.9500 . ?
C27 H27A 0.9800 . ?
C27 H27B 0.9800 . ?
C27 H27C 0.9800 . ?
C21 H21A 0.9800 . ?
C21 H21B 0.9800 . ?
C21 H21C 0.9800 . ?
C1 H1A 0.9800 . ?
C1 H1B 0.9800 . ?
C1 H1C 0.9800 . ?
C7 C8 1.394(2) . ?
C7 C12 1.508(2) . ?
C13 H13A 0.9800 . ?
C13 H13B 0.9800 . ?
C13 H13C 0.9800 . ?
C16 C17 1.376(2) . ?
C16 H16 0.9500 . ?
C20 H20A 0.9800 . ?
C20 H20B 0.9800 . ?
C20 H20C 0.9800 . ?
C17 H17 0.9500 . ?
C9 C8 1.379(3) . ?
C9 H9 0.9500 . ?
C28 H28A 0.9800 . ?
C28 H28B 0.9800 . ?
C28 H28C 0.9800 . ?
C8 H8 0.9500 . ?
C12 H12A 0.9800 . ?
C12 H12B 0.9800 . ?
C12 H12C 0.9800 . ?
C29 C30 1.3900 . ?
C29 C34 1.3900 . ?
C29 C35 1.505(6) . ?
C30 C31 1.3900 . ?
C30 H30 0.9500 . ?
C31 C32 1.3900 . ?
C31 H31 0.9500 . ?
C32 C33 1.3900 . ?
C32 H32 0.9500 . ?
C33 C34 1.3900 . ?
C33 H33 0.9500 . ?
C34 H34 0.9500 . ?
C35 H35A 0.9800 . ?
C35 H35B 0.9800 . ?
C35 H35C 0.9800 . ?
C36 C37 1.3900 . ?
C36 C41 1.3900 . ?
C36 C42 1.460(7) . ?
C37 C38 1.3900 . ?
C37 H37 0.9500 . ?
C38 C39 1.3900 . ?
C38 H38 0.9500 . ?
C39 C40 1.3900 . ?
C39 H39 0.9500 . ?
C40 C41 1.3900 . ?
C40 H40 0.9500 . ?
C41 H41 0.9500 . ?
C42 H42A 0.9800 . ?
C42 H42B 0.9800 . ?
C42 H42C 0.9800 . ?

loop_
_geom_angle_atom_site_label_1
_geom_angle_atom_site_label_2
_geom_angle_atom_site_label_3
_geom_angle
_geom_angle_site_symmetry_1
_geom_angle_site_symmetry_3
_geom_angle_publ_flag
N1 Mg1 N2 88.31(4) . . ?
N1 Mg1 N3 96.63(4) . . ?
N2 Mg1 N3 94.69(4) . . ?
N1 Mg1 Mg1 134.79(3) . 2_655 ?
N2 Mg1 Mg1 122.32(3) . 2_655 ?
N3 Mg1 Mg1 111.28(3) . 2_655 ?
C2 N1 C6 116.71(10) . . ?
C2 N1 Mg1 124.79(8) . . ?
C6 N1 Mg1 118.44(7) . . ?
C4 N2 C14 118.39(10) . . ?
C4 N2 Mg1 125.47(8) . . ?
C14 N2 Mg1 116.11(7) . . ?
C26 N3 C22 115.54(10) . . ?
C26 N3 Mg1 121.42(8) . . ?
C22 N3 Mg1 122.36(8) . . ?
C24 N4 C27 121.07(12) . . ?
C24 N4 C28 120.32(12) . . ?
C27 N4 C28 118.61(12) . . ?
N2 C4 C3 123.96(11) . . ?
N2 C4 C5 120.52(11) . . ?
C3 C4 C5 115.45(10) . . ?
N1 C2 C3 124.50(11) . . ?
N1 C2 C1 120.20(11) . . ?
C3 C2 C1 115.27(11) . . ?
C11 C6 C7 120.60(12) . . ?
C11 C6 N1 121.00(11) . . ?
C7 C6 N1 118.40(11) . . ?
C2 C3 C4 128.89(11) . . ?
C2 C3 H3 115.6 . . ?
C4 C3 H3 115.6 . . ?
C10 C11 C6 118.86(13) . . ?
C10 C11 C13 120.37(12) . . ?
C6 C11 C13 120.76(11) . . ?
C18 C19 C14 118.48(13) . . ?
C18 C19 C21 121.16(13) . . ?
C14 C19 C21 120.36(12) . . ?
N4 C24 C25 121.98(12) . . ?
N4 C24 C23 122.36(12) . . ?
C25 C24 C23 115.66(11) . . ?
N3 C22 C23 124.69(11) . . ?
N3 C22 H22 117.7 . . ?
C23 C22 H22 117.7 . . ?
C19 C14 C15 120.72(12) . . ?
C19 C14 N2 118.66(11) . . ?
C15 C14 N2 120.57(11) . . ?
N3 C26 C25 124.35(11) . . ?
N3 C26 H26 117.8 . . ?
C25 C26 H26 117.8 . . ?
C22 C23 C24 119.64(11) . . ?
C22 C23 H23 120.2 . . ?
C24 C23 H23 120.2 . . ?
C26 C25 C24 120.09(11) . . ?
C26 C25 H25 120.0 . . ?
C24 C25 H25 120.0 . . ?
C9 C10 C11 121.01(14) . . ?
C9 C10 H10 119.5 . . ?
C11 C10 H10 119.5 . . ?
C4 C5 H5A 109.5 . . ?
C4 C5 H5B 109.5 . . ?
H5A C5 H5B 109.5 . . ?
C4 C5 H5C 109.5 . . ?
H5A C5 H5C 109.5 . . ?
H5B C5 H5C 109.5 . . ?
C16 C15 C14 118.54(13) . . ?
C16 C15 C20 120.13(13) . . ?
C14 C15 C20 121.32(12) . . ?
C17 C18 C19 121.12(14) . . ?
C17 C18 H18 119.4 . . ?
C19 C18 H18 119.4 . . ?
N4 C27 H27A 109.5 . . ?
N4 C27 H27B 109.5 . . ?
H27A C27 H27B 109.5 . . ?
N4 C27 H27C 109.5 . . ?
H27A C27 H27C 109.5 . . ?
H27B C27 H27C 109.5 . . ?
C19 C21 H21A 109.5 . . ?
C19 C21 H21B 109.5 . . ?
H21A C21 H21B 109.5 . . ?
C19 C21 H21C 109.5 . . ?
H21A C21 H21C 109.5 . . ?
H21B C21 H21C 109.5 . . ?
C2 C1 H1A 109.5 . . ?
C2 C1 H1B 109.5 . . ?
H1A C1 H1B 109.5 . . ?
C2 C1 H1C 109.5 . . ?
H1A C1 H1C 109.5 . . ?
H1B C1 H1C 109.5 . . ?
C8 C7 C6 118.51(14) . . ?
C8 C7 C12 121.25(14) . . ?
C6 C7 C12 120.23(13) . . ?
C11 C13 H13A 109.5 . . ?
C11 C13 H13B 109.5 . . ?
H13A C13 H13B 109.5 . . ?
C11 C13 H13C 109.5 . . ?
H13A C13 H13C 109.5 . . ?
H13B C13 H13C 109.5 . . ?
C17 C16 C15 121.13(14) . . ?
C17 C16 H16 119.4 . . ?
C15 C16 H16 119.4 . . ?
C15 C20 H20A 109.5 . . ?
C15 C20 H20B 109.5 . . ?
H20A C20 H20B 109.5 . . ?
C15 C20 H20C 109.5 . . ?
H20A C20 H20C 109.5 . . ?
H20B C20 H20C 109.5 . . ?
C16 C17 C18 119.99(13) . . ?
C16 C17 H17 120.0 . . ?
C18 C17 H17 120.0 . . ?
C10 C9 C8 119.84(14) . . ?
C10 C9 H9 120.1 . . ?
C8 C9 H9 120.1 . . ?
N4 C28 H28A 109.5 . . ?
N4 C28 H28B 109.5 . . ?
H28A C28 H28B 109.5 . . ?
N4 C28 H28C 109.5 . . ?
H28A C28 H28C 109.5 . . ?
H28B C28 H28C 109.5 . . ?
C9 C8 C7 121.16(15) . . ?
C9 C8 H8 119.4 . . ?
C7 C8 H8 119.4 . . ?
C7 C12 H12A 109.5 . . ?
C7 C12 H12B 109.5 . . ?
H12A C12 H12B 109.5 . . ?
C7 C12 H12C 109.5 . . ?
H12A C12 H12C 109.5 . . ?
H12B C12 H12C 109.5 . . ?
C30 C29 C34 120.0 . . ?
C30 C29 C35 124.0(4) . . ?
C34 C29 C35 116.0(4) . . ?
C29 C30 C31 120.0 . . ?
C29 C30 H30 120.0 . . ?
C31 C30 H30 120.0 . . ?
C32 C31 C30 120.0 . . ?
C32 C31 H31 120.0 . . ?
C30 C31 H31 120.0 . . ?
C31 C32 C33 120.0 . . ?
C31 C32 H32 120.0 . . ?
C33 C32 H32 120.0 . . ?
C34 C33 C32 120.0 . . ?
C34 C33 H33 120.0 . . ?
C32 C33 H33 120.0 . . ?
C33 C34 C29 120.0 . . ?
C33 C34 H34 120.0 . . ?
C29 C34 H34 120.0 . . ?
C29 C35 H35A 109.5 . . ?
C29 C35 H35B 109.5 . . ?
H35A C35 H35B 109.5 . . ?
C29 C35 H35C 109.5 . . ?
H35A C35 H35C 109.5 . . ?
H35B C35 H35C 109.5 . . ?
C37 C36 C41 120.0 . . ?
C37 C36 C42 119.3(4) . . ?
C41 C36 C42 120.7(4) . . ?
C36 C37 C38 120.0 . . ?
C36 C37 H37 120.0 . . ?
C38 C37 H37 120.0 . . ?
C39 C38 C37 120.0 . . ?
C39 C38 H38 120.0 . . ?
C37 C38 H38 120.0 . . ?
C40 C39 C38 120.0 . . ?
C40 C39 H39 120.0 . . ?
C38 C39 H39 120.0 . . ?
C39 C40 C41 120.0 . . ?
C39 C40 H40 120.0 . . ?
C41 C40 H40 120.0 . . ?
C40 C41 C36 120.0 . . ?
C40 C41 H41 120.0 . . ?
C36 C41 H41 120.0 . . ?
C36 C42 H42A 109.5 . . ?
C36 C42 H42B 109.5 . . ?
H42A C42 H42B 109.5 . . ?
C36 C42 H42C 109.5 . . ?
H42A C42 H42C 109.5 . . ?
H42B C42 H42C 109.5 . . ?

_refine_diff_density_max         0.351
_refine_diff_density_min         -0.243
_refine_diff_density_rms         0.037

_shelx_res_file                  
;
TITL test1_a.res in C2/c
    C:\X-RAYD~1\XYLMG-~1\XYLMG-~1\ky514.res
    created by SHELXL-2018/3 at 12:04:59 on 09-Oct-2019
CELL 0.71073 18.7699 15.7829 22.8274 90.000 109.172 90.000
ZERR 8.0000 0.0003 0.0002 0.0004 0.000 0.002 0.000
LATT 7
SYMM -X, Y, 0.5-Z
SFAC C H N MG
UNIT 280 344 32 8
BOND $H
SIMU 0.01 0.01 1.7 C34 C33
SIMU 0.01 0.01 1.7 C34 C29
SIMU 0.01 0.01 1.7 C31 C32
SIMU 0.01 0.01 1.7 C31 C30
DFIX 1.5 0.02 C29 C35
DFIX 1.5 0.02 C36 C42
DANG 2.5 0.04 C35 C34
DANG 2.5 0.04 C35 C30
DANG 2.5 0.04 C42 C41
DANG 2.5 0.04 C42 C37
ACTA
FMAP 2 1 53
PLAN 20 0 0
LIST 6 1
TEMP -150
L.S. 10
WGHT    0.055100    5.009100
FVAR       0.28811
MG1   4    0.558904    0.766201    0.311426    11.00000    0.01760    0.02319 =
         0.01807   -0.00071    0.00246    0.00051
N1    3    0.594739    0.853563    0.385823    11.00000    0.02051    0.02142 =
         0.02130   -0.00079    0.00567    0.00021
N2    3    0.674592    0.742710    0.323138    11.00000    0.01954    0.02450 =
         0.01982   -0.00119    0.00362    0.00213
N3    3    0.547109    0.656151    0.367188    11.00000    0.02315    0.02566 =
         0.02290    0.00071    0.00346   -0.00181
N4    3    0.546176    0.425675    0.458308    11.00000    0.05253    0.03686 =
         0.03104    0.01039    0.00161   -0.01474
C4    1    0.732348    0.764706    0.371954    11.00000    0.01961    0.02482 =
         0.02309    0.00196    0.00284    0.00227
C2    1    0.663354    0.855811    0.427558    11.00000    0.02518    0.02447 =
         0.02084   -0.00239    0.00526   -0.00376
C6    1    0.542949    0.917682    0.390596    11.00000    0.02583    0.02574 =
         0.02255   -0.00267    0.00543    0.00310
C3    1    0.725497    0.810316    0.422870    11.00000    0.01971    0.02992 =
         0.02096   -0.00196   -0.00075   -0.00105
AFIX  43
H3    2    0.768899    0.810279    0.458997    11.00000   -1.20000
AFIX   0
C11   1    0.489338    0.901028    0.419554    11.00000    0.02659    0.03367 =
         0.02553   -0.00506    0.00680    0.00159
C19   1    0.688798    0.750842    0.220916    11.00000    0.01752    0.04571 =
         0.02549   -0.00148    0.00450   -0.00048
C24   1    0.546088    0.500758    0.429432    11.00000    0.03172    0.03043 =
         0.02496    0.00265    0.00904   -0.00387
C22   1    0.597973    0.638363    0.422975    11.00000    0.02476    0.02846 =
         0.02476   -0.00073    0.00221   -0.00441
AFIX  43
H22   2    0.635231    0.679917    0.441354    11.00000   -1.20000
AFIX   0
C14   1    0.689641    0.701933    0.272372    11.00000    0.01588    0.03411 =
         0.02241   -0.00527    0.00190    0.00244
C26   1    0.494733    0.596206    0.343548    11.00000    0.02395    0.03148 =
         0.02199    0.00076    0.00197   -0.00337
AFIX  43
H26   2    0.457178    0.607226    0.304716    11.00000   -1.20000
AFIX   0
C23   1    0.599841    0.564552    0.455161    11.00000    0.02528    0.03319 =
         0.02102    0.00281    0.00213   -0.00151
AFIX  43
H23   2    0.637154    0.556462    0.494577    11.00000   -1.20000
AFIX   0
C25   1    0.491873    0.520139    0.371751    11.00000    0.02958    0.03293 =
         0.02649    0.00013    0.00329   -0.01034
AFIX  43
H25   2    0.453262    0.480476    0.352343    11.00000   -1.20000
AFIX   0
C10   1    0.440404    0.965573    0.423280    11.00000    0.03325    0.04974 =
         0.03650   -0.00513    0.01400    0.00986
AFIX  43
H10   2    0.403869    0.954923    0.442954    11.00000   -1.20000
AFIX   0
C5    1    0.812400    0.745176    0.374538    11.00000    0.01964    0.04640 =
         0.03173   -0.00534    0.00156    0.00543
AFIX 137
H5A   2    0.814314    0.688314    0.357872    11.00000   -1.50000
H5B   2    0.845988    0.747678    0.417660    11.00000   -1.50000
H5C   2    0.828651    0.786910    0.349751    11.00000   -1.50000
AFIX   0
C15   1    0.701944    0.614038    0.273143    11.00000    0.02622    0.03621 =
         0.03317   -0.00723    0.00403    0.00692
C18   1    0.700457    0.710186    0.170388    11.00000    0.02721    0.07002 =
         0.02396   -0.00347    0.00694    0.00118
AFIX  43
H18   2    0.698997    0.742317    0.134821    11.00000   -1.20000
AFIX   0
C27   1    0.599488    0.409158    0.519703    11.00000    0.04950    0.03836 =
         0.03042    0.01118    0.00917   -0.00023
AFIX 137
H27A  2    0.650421    0.404105    0.517145    11.00000   -1.50000
H27B  2    0.585857    0.356253    0.535847    11.00000   -1.50000
H27C  2    0.598134    0.455979    0.547516    11.00000   -1.50000
AFIX   0
C21   1    0.676197    0.844580    0.220676    11.00000    0.03329    0.04462 =
         0.03465    0.00865    0.01200   -0.00337
AFIX 137
H21A  2    0.684615    0.869697    0.184236    11.00000   -1.50000
H21B  2    0.711434    0.869521    0.258418    11.00000   -1.50000
H21C  2    0.624297    0.855847    0.219218    11.00000   -1.50000
AFIX   0
C1    1    0.679567    0.912384    0.484168    11.00000    0.03055    0.04481 =
         0.03218   -0.01645    0.00537   -0.00300
AFIX 137
H1A   2    0.685857    0.970991    0.472552    11.00000   -1.50000
H1B   2    0.725909    0.893385    0.516050    11.00000   -1.50000
H1C   2    0.637410    0.909322    0.500471    11.00000   -1.50000
AFIX   0
C7    1    0.546579    0.997396    0.364870    11.00000    0.05587    0.03190 =
         0.04954    0.00882    0.02823    0.01250
C13   1    0.485268    0.815757    0.447141    11.00000    0.04729    0.03968 =
         0.05845    0.00176    0.03550   -0.00009
AFIX 137
H13A  2    0.468985    0.773450    0.413978    11.00000   -1.50000
H13B  2    0.449015    0.817684    0.469733    11.00000   -1.50000
H13C  2    0.535144    0.800369    0.475755    11.00000   -1.50000
AFIX   0
C16   1    0.714889    0.576813    0.222076    11.00000    0.03234    0.04627 =
         0.04206   -0.01755    0.00434    0.01013
AFIX  43
H16   2    0.724455    0.517680    0.222387    11.00000   -1.20000
AFIX   0
C20   1    0.702177    0.560633    0.327689    11.00000    0.05804    0.02980 =
         0.05085    0.00128    0.01676    0.01329
AFIX 137
H20A  2    0.651695    0.560787    0.331547    11.00000   -1.50000
H20B  2    0.738534    0.583850    0.365579    11.00000   -1.50000
H20C  2    0.716453    0.502425    0.321519    11.00000   -1.50000
AFIX   0
C17   1    0.714029    0.624298    0.171319    11.00000    0.02964    0.07216 =
         0.03297   -0.02108    0.00573    0.00825
AFIX  43
H17   2    0.722789    0.597891    0.136911    11.00000   -1.20000
AFIX   0
C9    1    0.444162    1.044382    0.398946    11.00000    0.06122    0.05022 =
         0.05200    0.00499    0.02492    0.03178
AFIX  43
H9    2    0.410633    1.087907    0.402068    11.00000   -1.20000
AFIX   0
C28   1    0.492523    0.359762    0.428125    11.00000    0.07470    0.03959 =
         0.04227    0.01002    0.00675   -0.02445
AFIX 137
H28A  2    0.441293    0.378807    0.423598    11.00000   -1.50000
H28B  2    0.503868    0.308133    0.453352    11.00000   -1.50000
H28C  2    0.496256    0.347933    0.387089    11.00000   -1.50000
AFIX   0
C8    1    0.496714    1.060169    0.369976    11.00000    0.08612    0.03691 =
         0.06929    0.01857    0.04327    0.02873
AFIX  43
H8    2    0.498980    1.114794    0.353197    11.00000   -1.20000
AFIX   0
C12   1    0.603227    1.014085    0.332268    11.00000    0.09224    0.03510 =
         0.09610    0.02532    0.06650    0.01630
AFIX 137
H12A  2    0.604309    1.074833    0.323716    11.00000   -1.50000
H12B  2    0.588855    0.982518    0.293143    11.00000   -1.50000
H12C  2    0.653335    0.995749    0.358756    11.00000   -1.50000
AFIX  66
PART -1
C29   1    0.741687    0.300522    0.469289    10.50000    0.10489    0.05080 =
         0.08058   -0.01283    0.07304   -0.00290
C30   1    0.801063    0.294302    0.524854    10.50000    0.11958    0.05313 =
         0.09061    0.00013    0.08315    0.00793
AFIX  43
H30   2    0.837294    0.338496    0.537189    10.50000   -1.20000
AFIX  65
C31   1    0.807429    0.223419    0.562371    10.50000    0.15931    0.11565 =
         0.09368   -0.00872    0.08565    0.03108
AFIX  43
H31   2    0.848010    0.219168    0.600347    10.50000   -1.20000
AFIX  65
C32   1    0.754419    0.158756    0.544323    10.50000    0.18172    0.06921 =
         0.11711    0.03167    0.12400    0.03967
AFIX  43
H32   2    0.758770    0.110310    0.569964    10.50000   -1.20000
AFIX  65
C33   1    0.695042    0.164975    0.488758    10.50000    0.12493    0.05338 =
         0.09717    0.00068    0.08770    0.00109
AFIX  43
H33   2    0.658812    0.120780    0.476423    10.50000   -1.20000
AFIX  65
C34   1    0.688676    0.235857    0.451240    10.50000    0.12096    0.03327 =
         0.11113   -0.01231    0.09437   -0.01620
AFIX  43
H34   2    0.648095    0.240107    0.413264    10.50000   -1.20000
AFIX   0
C35   1    0.729286    0.375134    0.426064    10.50000    0.11762    0.05267 =
         0.10191   -0.00137    0.07207   -0.00454
AFIX 137
H35A  2    0.725553    0.426992    0.448489    10.50000   -1.50000
H35B  2    0.682474    0.367018    0.391293    10.50000   -1.50000
H35C  2    0.771754    0.379991    0.410257    10.50000   -1.50000
AFIX  66
C36   1    0.534533    0.287291    0.254814    10.50000    0.03377    0.11153 =
         0.02389    0.00983    0.01190    0.01146
C37   1    0.515100    0.372602    0.248617    10.50000    0.05096    0.06317 =
         0.03673   -0.00592    0.01648   -0.02591
AFIX  43
H37   2    0.552330    0.414177    0.250326    10.50000   -1.20000
AFIX  65
C38   1    0.441195    0.397082    0.239917    10.50000    0.07260    0.04548 =
         0.04195    0.00110    0.00294    0.00554
AFIX  43
H38   2    0.427915    0.455389    0.235681    10.50000   -1.20000
AFIX  65
C39   1    0.386722    0.336252    0.237415    10.50000    0.03807    0.06154 =
         0.03792   -0.00231    0.00729    0.00736
AFIX  43
H39   2    0.336211    0.352984    0.231470    10.50000   -1.20000
AFIX  65
C40   1    0.406153    0.250941    0.243613    10.50000    0.06256    0.03889 =
         0.03842   -0.00436    0.01454   -0.00691
AFIX  43
H40   2    0.368922    0.209367    0.241903    10.50000   -1.20000
AFIX  65
C41   1    0.480058    0.226460    0.252312    10.50000    0.05761    0.05582 =
         0.03890    0.00217    0.02296    0.01335
AFIX  43
H41   2    0.493338    0.168154    0.256548    10.50000   -1.20000
AFIX   0
C42   1    0.612178    0.262648    0.263048    10.50000    0.05796    0.16122 =
         0.07735    0.00527    0.03767    0.00790
AFIX 137
H42A  2    0.640435    0.312170    0.256927    10.50000   -1.50000
H42B  2    0.612426    0.218845    0.232688    10.50000   -1.50000
H42C  2    0.635803    0.240383    0.305057    10.50000   -1.50000
AFIX   0
HKLF 4


REM  test1_a.res in C2/c
REM wR2 = 0.1105, GooF = S = 1.046, Restrained GooF = 1.057 for all data
REM R1 = 0.0400 for 5826 Fo > 4sig(Fo) and 0.0425 for all 6275 data
REM 410 parameters refined using 30 restraints

END

WGHT      0.0551      5.0091

REM Highest difference peak  0.351,  deepest hole -0.243,  1-sigma level  0.037
Q1    1   0.6875  0.3294  0.4194  11.00000  0.05    0.35
Q2    1   0.6271  0.1850  0.4201  11.00000  0.05    0.26
Q3    1   0.5797  0.8174  0.3605  11.00000  0.05    0.21
Q4    1   0.5000  0.8126  0.2500  10.50000  0.05    0.20
Q5    1   0.4610  1.0368  0.3415  11.00000  0.05    0.20
Q6    1   0.6851  0.7234  0.3000  11.00000  0.05    0.19
Q7    1   0.7827  0.8427  0.4527  11.00000  0.05    0.18
Q8    1   0.6727  0.7255  0.2414  11.00000  0.05    0.18
Q9    1   0.6746  0.8832  0.4581  11.00000  0.05    0.18
Q10   1   0.7205  0.7805  0.4005  11.00000  0.05    0.18
Q11   1   0.6236  0.3538  0.5207  11.00000  0.05    0.18
Q12   1   0.3815  0.3840  0.2258  11.00000  0.05    0.18
Q13   1   0.5079  0.9017  0.3952  11.00000  0.05    0.17
Q14   1   0.5150  0.9777  0.3402  11.00000  0.05    0.17
Q15   1   0.6280  0.7529  0.3156  11.00000  0.05    0.17
[truncated: 786,712 more chars]
